# Supplementary material for: Conserved and species-specific molecular denominators in mammalian skeletal muscle aging
Source: NPJ Aging Mech Dis. 2017 May 5;3:8. doi: 10.1038/s41514-017-0009-8 (PMC5460213; doi:10.1038/s41514-017-0009-8)
Supplement: Supplementary file 11 — Supplemental Table 3 [file 41514_2017_9_MOESM11_ESM.xlsx]

## Sheet: Sheet1
MICE			RATS			MONKEYS			HUMANS
Pathway	Zratio M-Y		Pathway	Zratio M-Y		Pathway	Zratio M-Y		Pathway	Zratio M-Y
CHASSOT SKIN WOUND	14.6676		REACTOME DIABETES PATHWAYS	11.9541		CHASSOT SKIN WOUND	14.6676		CHEN LVAD SUPPORT OF FAILING HEART UP	13.0364
NAGASHIMA EGF SIGNALING UP	11.0831		REACTOME PEPTIDE CHAIN ELONGATION	11.7401		NAGASHIMA EGF SIGNALING UP	11.0831		GESERICK TERT TARGETS DN	11.7702
AMIT EGF RESPONSE 40 MCF10A	10.671		HSIAO HOUSEKEEPING GENES	11.3714		AMIT EGF RESPONSE 40 MCF10A	10.671		UZONYI RESPONSE TO LEUKOTRIENE AND THROMBIN	8.80874
MISHRA CARCINOMA ASSOCIATED FIBROBLAST UP	8.77683		REACTOME VIRAL MRNA TRANSLATION	11.3482		MISHRA CARCINOMA ASSOCIATED FIBROBLAST UP	8.77683		NAKAYAMA SOFT TISSUE TUMORS PCA2 DN	8.50045
BOQUEST STEM CELL CULTURED VS FRESH DN	8.63477		REACTOME FORMATION OF A POOL OF FREE 40S SUBUNITS	11.3429		BOQUEST STEM CELL CULTURED VS FRESH DN	8.63477		NAGASHIMA EGF SIGNALING UP	7.70782
SMID BREAST CANCER LUMINAL B DN	8.58479		KEGG RIBOSOME	11.3306		SMID BREAST CANCER LUMINAL B DN	8.58479		GUTIERREZ WALDENSTROEMS MACROGLOBULINEMIA 1 DN	7.63674
TURASHVILI BREAST DUCTAL CARCINOMA VS LOBULAR NORMAL DN	8.32447		REACTOME INFLUENZA VIRAL RNA TRANSCRIPTION AND REPLICATION	10.8567		TURASHVILI BREAST DUCTAL CARCINOMA VS LOBULAR NORMAL DN	8.32447		BUYTAERT PHOTODYNAMIC THERAPY STRESS UP	7.5249
AMIT SERUM RESPONSE 40 MCF10A	8.21245		REACTOME REGULATION OF GENE EXPRESSION IN BETA CELLS	10.7194		AMIT SERUM RESPONSE 40 MCF10A	8.21245		DAUER STAT3 TARGETS UP	7.35115
UZONYI RESPONSE TO LEUKOTRIENE AND THROMBIN	8.10002		KEGG PARKINSONS DISEASE	10.5311		UZONYI RESPONSE TO LEUKOTRIENE AND THROMBIN	8.10002		AMIT SERUM RESPONSE 40 MCF10A	7.0267
HESS TARGETS OF HOXA9 AND MEIS1 DN	7.97784		REACTOME GLUCOSE REGULATION OF INSULIN SECRETION	10.4931		HESS TARGETS OF HOXA9 AND MEIS1 DN	7.97784		AMIT EGF RESPONSE 20 HELA	6.9811
NAGASHIMA NRG1 SIGNALING UP	7.88466		REACTOME GTP HYDROLYSIS AND JOINING OF THE 60S RIBOSOMAL SUBUNIT	10.4502		NAGASHIMA NRG1 SIGNALING UP	7.88466		LEE LIVER CANCER MYC TGFA UP	6.91203
KHETCHOUMIAN TRIM24 TARGETS UP	7.63192		RICKMAN HEAD AND NECK CANCER F	10.0911		KHETCHOUMIAN TRIM24 TARGETS UP	7.63192		MILI PSEUDOPODIA HAPTOTAXIS DN	6.78062
CHEN LVAD SUPPORT OF FAILING HEART UP	7.49994		REACTOME TRANSLATION	10.0835		CHEN LVAD SUPPORT OF FAILING HEART UP	7.49994		CHASSOT SKIN WOUND	6.68605
VECCHI GASTRIC CANCER ADVANCED VS EARLY DN	7.34271		REACTOME ELECTRON TRANSPORT CHAIN	10.0571		VECCHI GASTRIC CANCER ADVANCED VS EARLY DN	7.34271		BROWNE HCMV INFECTION 30MIN UP	6.46259
MCBRYAN PUBERTAL BREAST 4 5WK UP	7.16456		REACTOME REGULATION OF BETA CELL DEVELOPMENT	9.96978		MCBRYAN PUBERTAL BREAST 4 5WK UP	7.16456		BLALOCK ALZHEIMERS DISEASE UP	6.42142
BROWNE HCMV INFECTION 2HR UP	7.151		KEGG OXIDATIVE PHOSPHORYLATION	9.9599		BROWNE HCMV INFECTION 2HR UP	7.151		NAGASHIMA NRG1 SIGNALING UP	6.36217
TSAI RESPONSE TO RADIATION THERAPY	6.98449		REACTOME INSULIN SYNTHESIS AND SECRETION	9.62958		TSAI RESPONSE TO RADIATION THERAPY	6.98449		ACEVEDO LIVER CANCER DN	6.34883
SMID BREAST CANCER LUMINAL A UP	6.95751		MOOTHA VOXPHOS	9.47539		SMID BREAST CANCER LUMINAL A UP	6.95751		MILI PSEUDOPODIA CHEMOTAXIS DN	6.30985
TONKS TARGETS OF RUNX1 RUNX1T1 FUSION SUSTAINED IN MONOCYTE DN	6.92668		REACTOME REGULATION OF INSULIN SECRETION	8.75679		TONKS TARGETS OF RUNX1 RUNX1T1 FUSION SUSTAINED IN MONOCYTE DN	6.92668		HAHTOLA MYCOSIS FUNGOIDES CD4 UP	6.26066
TARTE PLASMA CELL VS PLASMABLAST UP	6.6333		REACTOME METABOLISM OF PROTEINS	8.69171		TARTE PLASMA CELL VS PLASMABLAST UP	6.6333		VARELA ZMPSTE24 TARGETS UP	5.99898
PICCALUGA ANGIOIMMUNOBLASTIC LYMPHOMA UP	6.57509		REACTOME INFLUENZA LIFE CYCLE	8.56323		PICCALUGA ANGIOIMMUNOBLASTIC LYMPHOMA UP	6.57509		MITSIADES RESPONSE TO APLIDIN UP	5.97909
CASORELLI APL SECONDARY VS DE NOVO UP	6.44636		KEGG HUNTINGTONS DISEASE	8.27792		CASORELLI APL SECONDARY VS DE NOVO UP	6.44636		OSWALD HEMATOPOIETIC STEM CELL IN COLLAGEN GEL DN	5.94666
AMIT DELAYED EARLY GENES	6.41047		REACTOME STRIATED MUSCLE CONTRACTION	8.23508		AMIT DELAYED EARLY GENES	6.41047		OSWALD HEMATOPOIETIC STEM CELL IN COLLAGEN GEL UP	5.94666
CHIARADONNA NEOPLASTIC TRANSFORMATION KRAS CDC25 DN	6.24659		REACTOME MUSCLE CONTRACTION	7.719		CHIARADONNA NEOPLASTIC TRANSFORMATION KRAS CDC25 DN	6.24659		AMIT EGF RESPONSE 40 MCF10A	5.85579
AMIT EGF RESPONSE 40 HELA	6.1864		KEGG ALZHEIMERS DISEASE	7.52358		AMIT EGF RESPONSE 40 HELA	6.1864		DIRMEIER LMP1 RESPONSE EARLY	5.80655
LOPEZ MESOTELIOMA SURVIVAL TIME DN	6.10838		REACTOME INTEGRATION OF ENERGY METABOLISM	7.41535		LOPEZ MESOTELIOMA SURVIVAL TIME DN	6.10838		NUYTTEN EZH2 TARGETS UP	5.71704
BERTUCCI INVASIVE CARCINOMA DUCTAL VS LOBULAR DN	6.07094		KUNINGER IGF1 VS PDGFB TARGETS UP	7.3823		BERTUCCI INVASIVE CARCINOMA DUCTAL VS LOBULAR DN	6.07094		AMIT EGF RESPONSE 40 HELA	5.66296
GAUSSMANN MLL AF4 FUSION TARGETS E UP	6.04143		REACTOME FORMATION OF THE TERNARY COMPLEX AND SUBSEQUENTLY THE 43S COMPLEX	7.35147		GAUSSMANN MLL AF4 FUSION TARGETS E UP	6.04143		TIAN TNF SIGNALING VIA NFKB	5.64965
EBAUER MYOGENIC TARGETS OF PAX3 FOXO1 FUSION	6.03097		TAKAO RESPONSE TO UVB RADIATION UP	7.127		EBAUER MYOGENIC TARGETS OF PAX3 FOXO1 FUSION	6.03097		MARTINEZ TP53 TARGETS UP	5.62632
GRAHAM CML QUIESCENT VS NORMAL DIVIDING UP	5.9887		WONG MITOCHONDRIA GENE MODULE	6.80986		GRAHAM CML QUIESCENT VS NORMAL DIVIDING UP	5.9887		CASORELLI ACUTE PROMYELOCYTIC LEUKEMIA UP	5.59955
MCBRYAN PUBERTAL BREAST 6 7WK DN	5.97754		REACTOME P53 INDEPENDENT DNA DAMAGE RESPONSE	6.77124		MCBRYAN PUBERTAL BREAST 6 7WK DN	5.97754		CHANDRAN METASTASIS DN	5.53722
SWEET LUNG CANCER KRAS DN	5.91244		KEGG PROTEASOME	6.7473		SWEET LUNG CANCER KRAS DN	5.91244		KAAB FAILED HEART VENTRICLE DN	5.49678
BIOCARTA COMP PATHWAY	5.91031		TIEN INTESTINE PROBIOTICS 6HR UP	6.64723		BIOCARTA COMP PATHWAY	5.91031		HOSHIDA LIVER CANCER SUBCLASS S3	5.44248
WU CELL MIGRATION	5.87088		CHNG MULTIPLE MYELOMA HYPERPLOID UP	6.6338		WU CELL MIGRATION	5.87088		FALVELLA SMOKERS WITH LUNG CANCER	5.41811
DELYS THYROID CANCER DN	5.86797		REACTOME TRANSLATION INITIATION COMPLEX FORMATION	6.60007		DELYS THYROID CANCER DN	5.86797		DELYS THYROID CANCER DN	5.41444
TURASHVILI BREAST DUCTAL CARCINOMA VS DUCTAL NORMAL DN	5.80915		REACTOME SCF SKP2 MEDIATED DEGRADATION OF P27 P21	6.43631		TURASHVILI BREAST DUCTAL CARCINOMA VS DUCTAL NORMAL DN	5.80915		VERNELL RETINOBLASTOMA PATHWAY DN	5.4095
MASRI RESISTANCE TO TAMOXIFEN AND AROMATASE INHIBITORS DN	5.76518		REACTOME REGULATION OF ORNITHINE DECARBOXYLASE	6.40314		MASRI RESISTANCE TO TAMOXIFEN AND AROMATASE INHIBITORS DN	5.76518		BIOCARTA NTHI PATHWAY	5.37109
CHARAFE BREAST CANCER BASAL VS MESENCHYMAL UP	5.72491		REACTOME STABILIZATION OF P53	6.27257		CHARAFE BREAST CANCER BASAL VS MESENCHYMAL UP	5.72491		TIAN TNF SIGNALING NOT VIA NFKB	5.2591
REACTOME COMPLEMENT CASCADE	5.71633		REACTOME SCF BETA TRCP MEDIATED DEGRADATION OF EMI1	6.26598		REACTOME COMPLEMENT CASCADE	5.71633		YAO TEMPORAL RESPONSE TO PROGESTERONE CLUSTER 1	5.24875
ONDER CDH1 TARGETS 2 DN	5.68751		BIOCARTA ETC PATHWAY	6.19286		ONDER CDH1 TARGETS 2 DN	5.68751		AMIT EGF RESPONSE 60 HELA	5.20298
LIN SILENCED BY TUMOR MICROENVIRONMENT	5.67369		REACTOME CDT1 ASSOCIATION WITH THE CDC6 ORC ORIGIN COMPLEX	6.13953		LIN SILENCED BY TUMOR MICROENVIRONMENT	5.67369		AGT TARGET	5.19372
RIGGI EWING SARCOMA PROGENITOR UP	5.63858		REACTOME CYCLIN E ASSOCIATED EVENTS DURING G1 S TRANSITION	6.04927		RIGGI EWING SARCOMA PROGENITOR UP	5.63858		CHARAFE BREAST CANCER LUMINAL VS MESENCHYMAL UP	5.18683
VALK AML CLUSTER 2	5.61647		REACTOME VIF MEDIATED DEGRADATION OF APOBEC3G	5.91413		VALK AML CLUSTER 2	5.61647		KAAB HEART ATRIUM VS VENTRICLE DN	5.15176
KIM RESPONSE TO TSA AND DECITABINE UP	5.48552		EBAUER MYOGENIC TARGETS OF PAX3 FOXO1 FUSION	5.84778		KIM RESPONSE TO TSA AND DECITABINE UP	5.48552		ABE INNER EAR	5.11698
DIRMEIER LMP1 RESPONSE EARLY	5.42244		REACTOME FORMATION OF ATP BY CHEMIOSMOTIC COUPLING	5.7179		DIRMEIER LMP1 RESPONSE EARLY	5.42244		WEST ADRENOCORTICAL TUMOR MARKERS DN	5.07569
SMID BREAST CANCER NORMAL LIKE UP	5.39322		YAUCH HEDGEHOG SIGNALING PARACRINE DN	5.6911		SMID BREAST CANCER NORMAL LIKE UP	5.39322		PODAR RESPONSE TO ADAPHOSTIN UP	5.04306
CROMER TUMORIGENESIS DN	5.28702		MOOTHA GLUCONEOGENESIS	5.41282		CROMER TUMORIGENESIS DN	5.28702		MCBRYAN PUBERTAL BREAST 4 5WK DN	4.9525
GUTIERREZ WALDENSTROEMS MACROGLOBULINEMIA 1 DN	5.27936		REACTOME M G1 TRANSITION	5.36865		GUTIERREZ WALDENSTROEMS MACROGLOBULINEMIA 1 DN	5.27936		STEIN ESRRA TARGETS UP	4.9423
OSWALD HEMATOPOIETIC STEM CELL IN COLLAGEN GEL DN	5.14437		TIEN INTESTINE PROBIOTICS 2HR UP	5.29682		OSWALD HEMATOPOIETIC STEM CELL IN COLLAGEN GEL DN	5.14437		HESS TARGETS OF HOXA9 AND MEIS1 DN	4.90771
OSWALD HEMATOPOIETIC STEM CELL IN COLLAGEN GEL UP	5.14437		KEGG CARDIAC MUSCLE CONTRACTION	5.27117		OSWALD HEMATOPOIETIC STEM CELL IN COLLAGEN GEL UP	5.14437		MARTINEZ RB1 AND TP53 TARGETS UP	4.90219
TONKS TARGETS OF RUNX1 RUNX1T1 FUSION GRANULOCYTE DN	5.12285		YAMASHITA LIVER CANCER WITH EPCAM UP	5.2303		TONKS TARGETS OF RUNX1 RUNX1T1 FUSION GRANULOCYTE DN	5.12285		AMIT SERUM RESPONSE 60 MCF10A	4.86982
GERY CEBP TARGETS	5.11991		REACTOME SIGNALING BY WNT	5.02219		GERY CEBP TARGETS	5.11991		WEST ADRENOCORTICAL TUMOR DN	4.84018
TAKEDA TARGETS OF NUP98 HOXA9 FUSION 10D DN	5.05334		REACTOME ORC1 REMOVAL FROM CHROMATIN	4.96129		TAKEDA TARGETS OF NUP98 HOXA9 FUSION 10D DN	5.05334		GARY CD5 TARGETS UP	4.80446
RICKMAN HEAD AND NECK CANCER E	4.9451		YAO TEMPORAL RESPONSE TO PROGESTERONE CLUSTER 13	4.95726		RICKMAN HEAD AND NECK CANCER E	4.9451		MARTINEZ RB1 TARGETS UP	4.78529
TAKEDA TARGETS OF NUP98 HOXA9 FUSION 8D UP	4.9138		TIAN TNF SIGNALING VIA NFKB	4.91017		TAKEDA TARGETS OF NUP98 HOXA9 FUSION 8D UP	4.9138		BIOCARTA PPARA PATHWAY	4.78453
KEGG COMPLEMENT AND COAGULATION CASCADES	4.87925		REACTOME MITOCHONDRIAL FATTY ACID BETA OXIDATION	4.85301		KEGG COMPLEMENT AND COAGULATION CASCADES	4.87925		ICHIBA GRAFT VERSUS HOST DISEASE 35D UP	4.70382
LOPEZ MESOTHELIOMA SURVIVAL WORST VS BEST DN	4.85865		NUTT GBM VS AO GLIOMA DN	4.79779		LOPEZ MESOTHELIOMA SURVIVAL WORST VS BEST DN	4.85865		PICCALUGA ANGIOIMMUNOBLASTIC LYMPHOMA DN	4.63417
LU AGING BRAIN DN	4.80349		MOOTHA MITOCHONDRIA	4.75147		LU AGING BRAIN DN	4.80349		GARGALOVIC RESPONSE TO OXIDIZED PHOSPHOLIPIDS TURQUOISE UP	4.62158
ELVIDGE HYPOXIA BY DMOG UP	4.79082		REACTOME DNA REPLICATION PRE INITIATION	4.52084		ELVIDGE HYPOXIA BY DMOG UP	4.79082		CHARAFE BREAST CANCER LUMINAL VS BASAL UP	4.55711
HELLER HDAC TARGETS SILENCED BY METHYLATION UP	4.63877		MOOTHA GLYCOLYSIS	4.48625		HELLER HDAC TARGETS SILENCED BY METHYLATION UP	4.63877		PARENT MTOR SIGNALING UP	4.53687
KAN RESPONSE TO ARSENIC TRIOXIDE	4.63268		REACTOME APOPTOSIS	4.43872		KAN RESPONSE TO ARSENIC TRIOXIDE	4.63268		RUTELLA RESPONSE TO HGF DN	4.50569
REACTOME PHASE 1 FUNCTIONALIZATION OF COMPOUNDS	4.58514		REACTOME AUTODEGRADATION OF CDH1 BY CDH1 APC	4.33367		REACTOME PHASE 1 FUNCTIONALIZATION OF COMPOUNDS	4.58514		KRIGE AMINO ACID DEPRIVATION	4.49496
APPEL IMATINIB RESPONSE	4.56139		LUI TARGETS OF PAX8 PPARG FUSION	4.29748		APPEL IMATINIB RESPONSE	4.56139		COULOUARN TEMPORAL TGFB1 SIGNATURE DN	4.46803
DAZARD UV RESPONSE CLUSTER G4	4.55975		SANA TNF SIGNALING UP	4.27938		DAZARD UV RESPONSE CLUSTER G4	4.55975		UDAYAKUMAR MED1 TARGETS DN	4.46134
BILD HRAS ONCOGENIC SIGNATURE	4.52718		REACTOME PREFOLDIN MEDIATED TRANSFER OF SUBSTRATE TO CCT TRIC	4.27702		BILD HRAS ONCOGENIC SIGNATURE	4.52718		FERRARI RESPONSE TO FENRETINIDE UP	4.46027
GRAHAM CML QUIESCENT VS NORMAL QUIESCENT UP	4.50798		MOOTHA FFA OXYDATION	4.23255		GRAHAM CML QUIESCENT VS NORMAL QUIESCENT UP	4.50798		ADDYA ERYTHROID DIFFERENTIATION BY HEMIN	4.45326
ELVIDGE HYPOXIA UP	4.46993		MARTINEZ RESPONSE TO TRABECTEDIN UP	4.14917		ELVIDGE HYPOXIA UP	4.46993		BROWNE HCMV INFECTION 2HR UP	4.41902
VANHARANTA UTERINE FIBROID DN	4.46969		BIOCARTA PROTEASOME PATHWAY	4.12724		VANHARANTA UTERINE FIBROID DN	4.46969		ENK UV RESPONSE KERATINOCYTE UP	4.4006
HAHTOLA SEZARY SYNDROM UP	4.45607		MODY HIPPOCAMPUS POSTNATAL	4.11841		HAHTOLA SEZARY SYNDROM UP	4.45607		REACTOME TRANSMEMBRANE TRANSPORT OF SMALL MOLECULES	4.39758
HAHTOLA MYCOSIS FUNGOIDES CD4 UP	4.43269		PELLICCIOTTA HDAC IN ANTIGEN PRESENTATION DN	4.08855		HAHTOLA MYCOSIS FUNGOIDES CD4 UP	4.43269		CHIANG LIVER CANCER SUBCLASS PROLIFERATION DN	4.38967
SABATES COLORECTAL ADENOMA UP	4.42589		REACTOME G1 S TRANSITION	4.07763		SABATES COLORECTAL ADENOMA UP	4.42589		KYNG DNA DAMAGE BY GAMMA RADIATION	4.34844
PAPASPYRIDONOS UNSTABLE ATEROSCLEROTIC PLAQUE DN	4.41574		LEE LIVER CANCER ACOX1 UP	4.07524		PAPASPYRIDONOS UNSTABLE ATEROSCLEROTIC PLAQUE DN	4.41574		RUGO RESPONSE TO GAMMA RADIATION	4.34844
BIOCARTA CLASSIC PATHWAY	4.39653		REACTOME METABOLISM OF AMINO ACIDS	4.07046		BIOCARTA CLASSIC PATHWAY	4.39653		LOPEZ MBD TARGETS	4.34468
JAEGER METASTASIS DN	4.38386		HOUSTIS ROS	4.04232		JAEGER METASTASIS DN	4.38386		TAKEDA TARGETS OF NUP98 HOXA9 FUSION 6HR DN	4.33357
SATO SILENCED EPIGENETICALLY IN PANCREATIC CANCER	4.38129		REACTOME CDC20 PHOSPHO APC MEDIATED DEGRADATION OF CYCLIN A	3.99715		SATO SILENCED EPIGENETICALLY IN PANCREATIC CANCER	4.38129		MAHAJAN RESPONSE TO IL1A UP	4.31371
BOYLAN MULTIPLE MYELOMA C D DN	4.37669		ZUCCHI METASTASIS UP	3.95794		BOYLAN MULTIPLE MYELOMA C D DN	4.37669		DAZARD RESPONSE TO UV NHEK DN	4.29561
HELLER SILENCED BY METHYLATION UP	4.32001		NING CHRONIC OBSTRUCTIVE PULMONARY DISEASE UP	3.95109		HELLER SILENCED BY METHYLATION UP	4.32001		LENAOUR DENDRITIC CELL MATURATION DN	4.2935
HAHTOLA MYCOSIS FUNGOIDES UP	4.31743		REACTOME GLUCONEOGENESIS	3.92889		HAHTOLA MYCOSIS FUNGOIDES UP	4.31743		REACTOME BIOLOGICAL OXIDATIONS	4.28909
KEGG PATHOGENIC ESCHERICHIA COLI INFECTION	4.2911		KEGG PPAR SIGNALING PATHWAY	3.92819		KEGG PATHOGENIC ESCHERICHIA COLI INFECTION	4.2911		CHIARADONNA NEOPLASTIC TRANSFORMATION KRAS CDC25 DN	4.22207
REACTOME BIOLOGICAL OXIDATIONS	4.2299		GNATENKO PLATELET SIGNATURE	3.91354		REACTOME BIOLOGICAL OXIDATIONS	4.2299		ONDER CDH1 TARGETS 1 UP	4.21711
TURASHVILI BREAST LOBULAR CARCINOMA VS DUCTAL NORMAL DN	4.22655		ENK UV RESPONSE KERATINOCYTE UP	3.89273		TURASHVILI BREAST LOBULAR CARCINOMA VS DUCTAL NORMAL DN	4.22655		BILBAN B CLL LPL DN	4.19536
CHARAFE BREAST CANCER LUMINAL VS BASAL DN	4.1609		MOOTHA HUMAN MITODB 6 2002	3.87617		CHARAFE BREAST CANCER LUMINAL VS BASAL DN	4.1609		SESTO RESPONSE TO UV C3	4.17152
DAUER STAT3 TARGETS UP	4.14114		BARIS THYROID CANCER UP	3.8741		DAUER STAT3 TARGETS UP	4.14114		MONNIER POSTRADIATION TUMOR ESCAPE DN	4.16255
SIMBULAN UV RESPONSE NORMAL UP	4.12338		REACTOME FORMATION OF TUBULIN FOLDING INTERMEDIATES BY CCT TRIC	3.83282		SIMBULAN UV RESPONSE NORMAL UP	4.12338		LIAN LIPA TARGETS 3M	4.14136
DAUER STAT3 TARGETS DN	4.11298		TARTE PLASMA CELL VS PLASMABLAST UP	3.82944		DAUER STAT3 TARGETS DN	4.11298		GENTILE UV HIGH DOSE DN	4.1407
VECCHI GASTRIC CANCER EARLY DN	4.10239		LUI THYROID CANCER PAX8 PPARG DN	3.79147		VECCHI GASTRIC CANCER EARLY DN	4.10239		CHENG RESPONSE TO NICKEL ACETATE	4.13926
MCLACHLAN DENTAL CARIES DN	4.08467		REACTOME REGULATION OF APC ACTIVATORS BETWEEN G1 S AND EARLY ANAPHASE	3.77058		MCLACHLAN DENTAL CARIES DN	4.08467		YEMELYANOV GR TARGETS DN	4.13245
REACTOME FORMATION OF TUBULIN FOLDING INTERMEDIATES BY CCT TRIC	4.07297		KIM LRRC3B TARGETS	3.75931		REACTOME FORMATION OF TUBULIN FOLDING INTERMEDIATES BY CCT TRIC	4.07297		VANTVEER BREAST CANCER METASTASIS UP	4.11552
GNATENKO PLATELET SIGNATURE	4.05223		STARK PREFRONTAL CORTEX 22Q11 DELETION DN	3.71935		GNATENKO PLATELET SIGNATURE	4.05223		REACTOME REGULATION OF LIPID METABOLISM BY PEROXISOME PROLIFERATOR ACTIVATED RECEPTOR ALPHA	4.11432
NAKAYAMA SOFT TISSUE TUMORS PCA1 UP	4.03584		LUI THYROID CANCER CLUSTER 3	3.70519		NAKAYAMA SOFT TISSUE TUMORS PCA1 UP	4.03584		REACTOME ETHANOL OXIDATION	4.1088
BENPORATH PRC2 TARGETS	4.00314		STEIN ESRRA TARGETS UP	3.64872		BENPORATH PRC2 TARGETS	4.00314		GENTILE UV RESPONSE CLUSTER D4	4.10613
TONKS TARGETS OF RUNX1 RUNX1T1 FUSION SUSTAINED IN GRANULOCYTE UP	3.97781		ABE INNER EAR	3.63902		TONKS TARGETS OF RUNX1 RUNX1T1 FUSION SUSTAINED IN GRANULOCYTE UP	3.97781		GOUYER TATI TARGETS DN	4.10464
SA G1 AND S PHASES	3.89585		GRAHAM CML QUIESCENT VS NORMAL DIVIDING UP	3.58861		SA G1 AND S PHASES	3.89585		VANHARANTA UTERINE FIBROID DN	4.08997
RASHI RESPONSE TO IONIZING RADIATION 2	3.88759		REACTOME SYNTHESIS OF DNA	3.58439		RASHI RESPONSE TO IONIZING RADIATION 2	3.88759		BIOCARTA VIP PATHWAY	4.07081
LIU PROSTATE CANCER DN	3.88083		KAAB HEART ATRIUM VS VENTRICLE DN	3.49667		LIU PROSTATE CANCER DN	3.88083		WILLIAMS ESR2 TARGETS UP	4.05757
KANG CISPLATIN RESISTANCE UP	3.8684		KEGG METABOLISM OF XENOBIOTICS BY CYTOCHROME P450	3.46698		KANG CISPLATIN RESISTANCE UP	3.8684		STEIN ESRRA TARGETS	4.05696
MAHADEVAN RESPONSE TO MP470 DN	3.86299		DIRMEIER LMP1 RESPONSE EARLY	3.31586		MAHADEVAN RESPONSE TO MP470 DN	3.86299		MARTINEZ RB1 TARGETS DN	4.03561
FERRARI RESPONSE TO FENRETINIDE DN	3.83683		REACTOME S PHASE	3.31168		FERRARI RESPONSE TO FENRETINIDE DN	3.83683		DASU IL6 SIGNALING UP	4.02689
REACTOME POST CHAPERONIN TUBULIN FOLDING PATHWAY	3.8338		LAU APOPTOSIS CDKN2A UP	3.28297		REACTOME POST CHAPERONIN TUBULIN FOLDING PATHWAY	3.8338		RODRIGUES NTN1 AND DCC TARGETS	3.99937
TONKS TARGETS OF RUNX1 RUNX1T1 FUSION HSC UP	3.83069		LEE LIVER CANCER MYC TGFA DN	3.28026		TONKS TARGETS OF RUNX1 RUNX1T1 FUSION HSC UP	3.83069		BIOCARTA IL6 PATHWAY	3.96963
REACTOME PREFOLDIN MEDIATED TRANSFER OF SUBSTRATE TO CCT TRIC	3.81785		DIAZ CHRONIC MEYLOGENOUS LEUKEMIA DN	3.24665		REACTOME PREFOLDIN MEDIATED TRANSFER OF SUBSTRATE TO CCT TRIC	3.81785		LASTOWSKA NEUROBLASTOMA COPY NUMBER DN	3.9496
TAKEDA TARGETS OF NUP98 HOXA9 FUSION 16D UP	3.79548		PELLICCIOTTA HDAC IN ANTIGEN PRESENTATION UP	3.23764		TAKEDA TARGETS OF NUP98 HOXA9 FUSION 16D UP	3.79548		YAO TEMPORAL RESPONSE TO PROGESTERONE CLUSTER 0	3.93454
NEWMAN ERCC6 TARGETS UP	3.792		DIRMEIER LMP1 RESPONSE LATE DN	3.23161		NEWMAN ERCC6 TARGETS UP	3.792		ACEVEDO NORMAL TISSUE ADJACENT TO LIVER TUMOR DN	3.90956
KRASNOSELSKAYA ILF3 TARGETS UP	3.76814		KEGG PENTOSE PHOSPHATE PATHWAY	3.22891		KRASNOSELSKAYA ILF3 TARGETS UP	3.76814		LEE LIVER CANCER ACOX1 UP	3.90638
BENPORATH EED TARGETS	3.74773		LEE LIVER CANCER CIPROFIBRATE DN	3.20945		BENPORATH EED TARGETS	3.74773		SANCHEZ MDM2 TARGETS	3.89831
SCHUETZ BREAST CANCER DUCTAL INVASIVE DN	3.74381		FLOTHO PEDIATRIC ALL THERAPY RESPONSE UP	3.14978		SCHUETZ BREAST CANCER DUCTAL INVASIVE DN	3.74381		WANG BARRETTS ESOPHAGUS AND ESOPHAGUS CANCER DN	3.89378
NADERI BREAST CANCER PROGNOSIS DN	3.73206		LEE LIVER CANCER DENA DN	3.11999		NADERI BREAST CANCER PROGNOSIS DN	3.73206		GENTILE RESPONSE CLUSTER D3	3.88118
RODWELL AGING KIDNEY UP	3.7188		OUELLET OVARIAN CANCER INVASIVE VS LMP UP	3.10122		RODWELL AGING KIDNEY UP	3.7188		RODRIGUES THYROID CARCINOMA ANAPLASTIC DN	3.87226
HELLER SILENCED BY METHYLATION DN	3.70702		CREIGHTON AKT1 SIGNALING VIA MTOR DN	3.09474		HELLER SILENCED BY METHYLATION DN	3.70702		SMID BREAST CANCER BASAL DN	3.84029
DUNNE TARGETS OF AML1 MTG8 FUSION UP	3.69099		GARGALOVIC RESPONSE TO OXIDIZED PHOSPHOLIPIDS BLACK UP	3.08967		DUNNE TARGETS OF AML1 MTG8 FUSION UP	3.69099		BILD HRAS ONCOGENIC SIGNATURE	3.83833
PARK APL PATHOGENESIS DN	3.68918		HOEBEKE LYMPHOID STEM CELL DN	3.08334		PARK APL PATHOGENESIS DN	3.68918		BALDWIN PRKCI TARGETS UP	3.80869
WONG ENDMETRIUM CANCER UP	3.66592		KEGG DRUG METABOLISM CYTOCHROME P450	3.06558		WONG ENDMETRIUM CANCER UP	3.66592		ZHOU INFLAMMATORY RESPONSE LIVE UP	3.79691
MOROSETTI FACIOSCAPULOHUMERAL MUSCULAR DISTROPHY UP	3.64953		KEGG GLYCOLYSIS GLUCONEOGENESIS	3.0648		MOROSETTI FACIOSCAPULOHUMERAL MUSCULAR DISTROPHY UP	3.64953		DOANE BREAST CANCER CLASSES UP	3.79673
ROY WOUND BLOOD VESSEL DN	3.58597		REACTOME HOST INTERACTIONS OF HIV FACTORS	3.01975		ROY WOUND BLOOD VESSEL DN	3.58597		ZERBINI RESPONSE TO SULINDAC UP	3.79401
MCLACHLAN DENTAL CARIES UP	3.57816		TONG INTERACT WITH PTTG1	2.93591		MCLACHLAN DENTAL CARIES UP	3.57816		HUANG DASATINIB RESISTANCE DN	3.79089
MCBRYAN PUBERTAL BREAST 3 4WK UP	3.5387		HEDENFALK BREAST CANCER BRACX UP	2.90165		MCBRYAN PUBERTAL BREAST 3 4WK UP	3.5387		TURJANSKI MAPK11 TARGETS	3.79073
KOBAYASHI EGFR SIGNALING 6HR DN	3.53573		NATSUME RESPONSE TO INTERFERON BETA DN	2.81687		KOBAYASHI EGFR SIGNALING 6HR DN	3.53573		BIOCARTA DREAM PATHWAY	3.77989
KANG FLUOROURACIL RESISTANCE UP	3.48545		REACTOME POST CHAPERONIN TUBULIN FOLDING PATHWAY	2.80857		KANG FLUOROURACIL RESISTANCE UP	3.48545		SHEPARD CRUSH AND BURN MUTANT UP	3.76665
REACTOME P75NTR RECRUITS SIGNALLING COMPLEXES	3.48185		BIOCARTA CTL PATHWAY	2.79152		REACTOME P75NTR RECRUITS SIGNALLING COMPLEXES	3.48185		ACEVEDO LIVER TUMOR VS NORMAL ADJACENT TISSUE DN	3.7658
BIOCARTA RHO PATHWAY	3.46424		REACTOME PURINE SALVAGE REACTIONS	2.78382		BIOCARTA RHO PATHWAY	3.46424		CHARAFE BREAST CANCER BASAL VS MESENCHYMAL UP	3.74021
WIELAND UP BY HBV INFECTION	3.44094		GRAHAM CML QUIESCENT VS NORMAL QUIESCENT UP	2.74741		WIELAND UP BY HBV INFECTION	3.44094		MOOTHA PGC	3.72739
TAKEDA TARGETS OF NUP98 HOXA9 FUSION 3D UP	3.43601		DAZARD RESPONSE TO UV NHEK UP	2.74267		TAKEDA TARGETS OF NUP98 HOXA9 FUSION 3D UP	3.43601		SANA TNF SIGNALING UP	3.72499
REACTOME SEMAPHORIN INTERACTIONS	3.42916		SENGUPTA NASOPHARYNGEAL CARCINOMA DN	2.71706		REACTOME SEMAPHORIN INTERACTIONS	3.42916		KOKKINAKIS METHIONINE DEPRIVATION 48HR DN	3.71337
SHI SPARC TARGETS UP	3.39896		GOERING BLOOD HDL CHOLESTEROL QTL CIS	2.68801		SHI SPARC TARGETS UP	3.39896		AMUNDSON GENOTOXIC SIGNATURE	3.69994
AMIT EGF RESPONSE 480 HELA	3.39647		COWLING MYCN TARGETS	2.66077		AMIT EGF RESPONSE 480 HELA	3.39647		MOOTHA HUMAN MITODB 6 2002	3.69256
LIU VAV3 PROSTATE CARCINOGENESIS UP	3.39644		WU HBX TARGETS 3 DN	2.5687		LIU VAV3 PROSTATE CARCINOGENESIS UP	3.39644		LEE LIVER CANCER MYC UP	3.69217
KEGG DRUG METABOLISM CYTOCHROME P450	3.37252		REACTOME GPCR LIGAND BINDING	2.53982		KEGG DRUG METABOLISM CYTOCHROME P450	3.37252		WANG LMO4 TARGETS UP	3.66391
KAAB HEART ATRIUM VS VENTRICLE UP	3.37094		ALCALA APOPTOSIS	2.53273		KAAB HEART ATRIUM VS VENTRICLE UP	3.37094		NIKOLSKY BREAST CANCER 8Q23 Q24 AMPLICON	3.65543
GOZGIT ESR1 TARGETS DN	3.34918		JAEGER METASTASIS DN	2.47071		GOZGIT ESR1 TARGETS DN	3.34918		REACTOME INORGANIC CATION ANION SLC TRANSPORTERS	3.62769
MOHANKUMAR TLX1 TARGETS DN	3.33828		REACTOME CLASS A1 RHODOPSIN LIKE RECEPTORS	2.46575		MOHANKUMAR TLX1 TARGETS DN	3.33828		GINESTIER BREAST CANCER ZNF217 AMPLIFIED DN	3.60194
TONKS TARGETS OF RUNX1 RUNX1T1 FUSION GRANULOCYTE UP	3.338		SMITH LIVER CANCER	2.40888		TONKS TARGETS OF RUNX1 RUNX1T1 FUSION GRANULOCYTE UP	3.338		SENGUPTA EBNA1 ANTICORRELATED	3.6013
TSAI RESPONSE TO IONIZING RADIATION	3.28762		REACTOME CHAPERONIN MEDIATED PROTEIN FOLDING	2.3707		TSAI RESPONSE TO IONIZING RADIATION	3.28762		MORI PRE BI LYMPHOCYTE DN	3.59679
LEE LIVER CANCER ACOX1 UP	3.24742		VALK AML CLUSTER 6	2.36327		LEE LIVER CANCER ACOX1 UP	3.24742		SHEPARD BMYB TARGETS	3.59286
WALLACE PROSTATE CANCER RACE UP	3.24706		REACTOME TRANSLOCATION OF ZAP70 TO IMMUNOLOGICAL SYNAPSE	2.2889		WALLACE PROSTATE CANCER RACE UP	3.24706		RORIE TARGETS OF EWSR1 FLI1 FUSION UP	3.59278
FLECHNER BIOPSY KIDNEY TRANSPLANT REJECTED VS OK UP	3.21479		STEIN ESRRA TARGETS RESPONSIVE TO ESTROGEN UP	2.27321		FLECHNER BIOPSY KIDNEY TRANSPLANT REJECTED VS OK UP	3.21479		BASAKI YBX1 TARGETS DN	3.59061
KEGG CELL ADHESION MOLECULES CAMS	3.19486		GHO ATF5 TARGETS UP	2.26571		KEGG CELL ADHESION MOLECULES CAMS	3.19486		RICKMAN METASTASIS DN	3.5904
OSADA ASCL1 TARGETS DN	3.18166		KEGG GRAFT VERSUS HOST DISEASE	2.25092		OSADA ASCL1 TARGETS DN	3.18166		REACTOME AMINO ACID AND OLIGOPEPTIDE SLC TRANSPORTERS	3.58095
MOSERLE IFNA RESPONSE	3.17686		DAZARD UV RESPONSE CLUSTER G1	2.23146		MOSERLE IFNA RESPONSE	3.17686		CHAUHAN RESPONSE TO METHOXYESTRADIOL DN	3.57611
SENGUPTA NASOPHARYNGEAL CARCINOMA DN	3.17482		YANAGISAWA LUNG CANCER RECURRENCE	2.22321		SENGUPTA NASOPHARYNGEAL CARCINOMA DN	3.17482		CHIBA RESPONSE TO TSA	3.57515
BIOCARTA LECTIN PATHWAY	3.1613		WHITE NEUROBLASTOMA WITH 1P36.3 DELETION	2.14041		BIOCARTA LECTIN PATHWAY	3.1613		MOOTHA MITOCHONDRIA	3.54758
HUANG DASATINIB RESISTANCE UP	3.13432		BENPORATH EED TARGETS	2.13845		HUANG DASATINIB RESISTANCE UP	3.13432		BENPORATH SOX2 TARGETS	3.53613
LEE NEURAL CREST STEM CELL UP	3.12228		REACTOME PEPTIDE LIGAND BINDING RECEPTORS	2.08527		LEE NEURAL CREST STEM CELL UP	3.12228		DACOSTA UV RESPONSE VIA ERCC3 UP	3.53513
REACTOME GENES INVOLVED IN APOPTOTIC CLEAVAGE OF CELLULAR PROTEINS	3.03621		REACTOME PHOSPHORYLATION OF CD3 AND TCR ZETA CHAINS	2.06609		REACTOME GENES INVOLVED IN APOPTOTIC CLEAVAGE OF CELLULAR PROTEINS	3.03621		INGA TP53 TARGETS	3.52636
DACOSTA LOW DOSE UV RESPONSE VIA ERCC3 XPCS DN	3.02991		KEGG ASTHMA	2.04442		DACOSTA LOW DOSE UV RESPONSE VIA ERCC3 XPCS DN	3.02991		MARTINEZ RB1 AND TP53 TARGETS DN	3.51572
DORN ADENOVIRUS INFECTION 32HR UP	3.02417		WANG BARRETTS ESOPHAGUS DN	2.04136		DORN ADENOVIRUS INFECTION 32HR UP	3.02417		MISSIAGLIA REGULATED BY METHYLATION UP	3.51364
WEBER METHYLATED LCP IN FIBROBLAST UP	3.02058		BIOCARTA HCMV PATHWAY	-2.00341		WEBER METHYLATED LCP IN FIBROBLAST UP	3.02058		ROY WOUND BLOOD VESSEL DN	3.50863
JAATINEN HEMATOPOIETIC STEM CELL DN	3.01264		REACTOME TRAFFICKING OF AMPA RECEPTORS	-2.03644		JAATINEN HEMATOPOIETIC STEM CELL DN	3.01264		CAFFAREL RESPONSE TO THC UP	3.503
ZHANG INTERFERON RESPONSE	2.99073		REACTOME P38MAPK EVENTS	-2.04292		ZHANG INTERFERON RESPONSE	2.99073		MULLIGHAN MLL SIGNATURE 1 UP	3.50216
TONKS TARGETS OF RUNX1 RUNX1T1 FUSION HSC DN	2.98693		KYNG DNA DAMAGE BY 4NQO OR GAMMA RADIATION	-2.05303		TONKS TARGETS OF RUNX1 RUNX1T1 FUSION HSC DN	2.98693		LENAOUR DENDRITIC CELL MATURATION UP	3.49576
DIAZ CHRONIC MEYLOGENOUS LEUKEMIA DN	2.9599		RUGO STRESS RESPONSE SUBSET F	-2.05303		DIAZ CHRONIC MEYLOGENOUS LEUKEMIA DN	2.9599		HUTTMANN B CLL POOR SURVIVAL UP	3.49301
WANG ESOPHAGUS CANCER VS NORMAL UP	2.95721		GARGALOVIC RESPONSE TO OXIDIZED PHOSPHOLIPIDS MAGENTA DN	-2.05384		WANG ESOPHAGUS CANCER VS NORMAL UP	2.95721		REACTOME PHASE II CONJUGATION	3.49077
SANA TNF SIGNALING DN	2.94108		GARGALOVIC RESPONSE TO OXIDIZED PHOSPHOLIPIDS LIGHTYELLOW UP	-2.0588		SANA TNF SIGNALING DN	2.94108		CONCANNON APOPTOSIS BY EPOXOMICIN UP	3.48045
BENPORATH SUZ12 TARGETS	2.91768		REACTOME TRANSPORT OF MATURE MRNA DERIVED FROM AN INTRON CONTAINING TRANSCRIPT	-2.06228		BENPORATH SUZ12 TARGETS	2.91768		RUTELLA RESPONSE TO CSF2RB AND IL4 DN	3.47771
MURATA VIRULENCE OF H PILORI	2.90045		MORI EMU MYC LYMPHOMA BY ONSET TIME UP	-2.06444		MURATA VIRULENCE OF H PILORI	2.90045		LU AGING BRAIN DN	3.42551
VERHAAK AML WITH NPM1 MUTATED DN	2.89008		BIOCARTA PITX2 PATHWAY	-2.08203		VERHAAK AML WITH NPM1 MUTATED DN	2.89008		SMITH TERT TARGETS UP	3.4252
SENESE HDAC1 AND HDAC2 TARGETS UP	2.88728		XU AKT1 TARGETS 48HR	-2.08479		SENESE HDAC1 AND HDAC2 TARGETS UP	2.88728		TAKAO RESPONSE TO UVB RADIATION DN	3.42226
DAZARD UV RESPONSE CLUSTER G3	2.88671		BARRIER CANCER RELAPSE TUMOR SAMPLE DN	-2.0996		DAZARD UV RESPONSE CLUSTER G3	2.88671		BIOCARTA CARM ER PATHWAY	3.42131
ZHANG RESPONSE TO IKK INHIBITOR AND TNF UP	2.87653		REACTOME RESOLUTION OF AP SITES VIA THE SINGLE NUCLEOTIDE REPLACEMENT PATHWAY	-2.11507		ZHANG RESPONSE TO IKK INHIBITOR AND TNF UP	2.87653		BENPORATH MYC MAX TARGETS	3.4189
WEBER METHYLATED HCP IN FIBROBLAST DN	2.86227		VANHARANTA UTERINE FIBROID WITH 7Q DELETION DN	-2.11832		WEBER METHYLATED HCP IN FIBROBLAST DN	2.86227		DEBIASI APOPTOSIS BY REOVIRUS INFECTION DN	3.40564
WEBER METHYLATED LCP IN SPERM UP	2.8621		MIZUKAMI HYPOXIA DN	-2.12146		WEBER METHYLATED LCP IN SPERM UP	2.8621		KEGG VALINE LEUCINE AND ISOLEUCINE DEGRADATION	3.39511
SABATES COLORECTAL ADENOMA DN	2.83977		SIG BCR SIGNALING PATHWAY	-2.126		SABATES COLORECTAL ADENOMA DN	2.83977		SESTO RESPONSE TO UV C0	3.39294
BOYLAN MULTIPLE MYELOMA PCA1 UP	2.83509		RICKMAN TUMOR DIFFERENTIATED WELL VS MODERATELY DN	-2.12854		BOYLAN MULTIPLE MYELOMA PCA1 UP	2.83509		SHEDDEN LUNG CANCER GOOD SURVIVAL A4	3.38338
DELYS THYROID CANCER UP	2.82701		BIOCARTA CELLCYCLE PATHWAY	-2.13328		DELYS THYROID CANCER UP	2.82701		OUYANG PROSTATE CANCER PROGRESSION UP	3.38183
HSIAO HOUSEKEEPING GENES	2.82268		BIOCARTA ERK5 PATHWAY	-2.13554		HSIAO HOUSEKEEPING GENES	2.82268		KRIGE RESPONSE TO TOSEDOSTAT 6HR UP	3.34862
GHO ATF5 TARGETS DN	2.80702		BIOCARTA IL3 PATHWAY	-2.1375		GHO ATF5 TARGETS DN	2.80702		ST B CELL ANTIGEN RECEPTOR	3.32883
RADAEVA RESPONSE TO IFNA1 UP	2.80312		NUNODA RESPONSE TO DASATINIB IMATINIB DN	-2.15397		RADAEVA RESPONSE TO IFNA1 UP	2.80312		KAN RESPONSE TO ARSENIC TRIOXIDE	3.29774
TESAR ALK TARGETS HUMAN ES 4D DN	2.79472		COLDREN GEFITINIB RESISTANCE UP	-2.17087		TESAR ALK TARGETS HUMAN ES 4D DN	2.79472		ELVIDGE HYPOXIA DN	3.29315
WEBER METHYLATED HCP IN SPERM UP	2.7897		HEIDENBLAD AMPLIFIED IN PANCREATIC CANCER	-2.17177		WEBER METHYLATED HCP IN SPERM UP	2.7897		LANDIS ERBB2 BREAST PRENEOPLASTIC DN	3.28895
REACTOME ETHANOL OXIDATION	2.78152		REACTOME REMOVAL OF DNA PATCH CONTAINING ABASIC RESIDUE	-2.18715		REACTOME ETHANOL OXIDATION	2.78152		BYSTRYKH HEMATOPOIESIS STEM CELL AND BRAIN QTL CIS	3.27777
POOLA INVASIVE BREAST CANCER UP	2.77542		DAZARD UV RESPONSE CLUSTER G3	-2.18939		POOLA INVASIVE BREAST CANCER UP	2.77542		HELLER HDAC TARGETS UP	3.27208
BROWNE HCMV INFECTION 6HR UP	2.75352		TURJANSKI MAPK11 TARGETS	-2.19245		BROWNE HCMV INFECTION 6HR UP	2.75352		REACTOME METABOLISM OF LIPIDS AND LIPOPROTEINS	3.26073
KIM MYC AMPLIFICATION TARGETS DN	2.73008		SESTO RESPONSE TO UV C2	-2.19906		KIM MYC AMPLIFICATION TARGETS DN	2.73008		DANG BOUND BY MYC	3.24855
DODD NASOPHARYNGEAL CARCINOMA UP	2.7021		CROONQUIST STROMAL STIMULATION DN	-2.20623		DODD NASOPHARYNGEAL CARCINOMA UP	2.7021		BERTUCCI MEDULLARY VS DUCTAL BREAST CANCER UP	3.24791
REN ALVEOLAR RHABDOMYOSARCOMA DN	2.70175		BOYAULT LIVER CANCER SUBCLASS G1 UP	-2.21085		REN ALVEOLAR RHABDOMYOSARCOMA DN	2.70175		PUIFFE INVASION INHIBITED BY ASCITES UP	3.22854
HELLER HDAC TARGETS UP	2.67598		XU RESPONSE TO TRETINOIN DN	-2.21896		HELLER HDAC TARGETS UP	2.67598		CHEOK RESPONSE TO HD MTX UP	3.21709
KEGG LEUKOCYTE TRANSENDOTHELIAL MIGRATION	2.64372		BIOCARTA PS1 PATHWAY	-2.23402		KEGG LEUKOCYTE TRANSENDOTHELIAL MIGRATION	2.64372		WELCSH BRCA1 TARGETS 1 DN	3.20208
YANAGISAWA LUNG CANCER RECURRENCE	2.59583		KEGG AXON GUIDANCE	-2.26095		YANAGISAWA LUNG CANCER RECURRENCE	2.59583		REACTOME CLATHRIN DERIVED VESICLE BUDDING	3.20178
FURUKAWA DUSP6 TARGETS PCI35 UP	2.57354		REACTOME TRANSCRIPTION OF THE HIV GENOME	-2.26274		FURUKAWA DUSP6 TARGETS PCI35 UP	2.57354		HADDAD B LYMPHOCYTE PROGENITOR	3.19999
DORN ADENOVIRUS INFECTION 48HR UP	2.56839		PUJANA BRCA CENTERED NETWORK	-2.26397		DORN ADENOVIRUS INFECTION 48HR UP	2.56839		FLECHNER BIOPSY KIDNEY TRANSPLANT REJECTED VS OK DN	3.19273
BENPORATH ES WITH H3K27ME3	2.56821		SCHLOSSER SERUM RESPONSE UP	-2.276		BENPORATH ES WITH H3K27ME3	2.56821		LINDGREN BLADDER CANCER CLUSTER 2A DN	3.18405
NELSON RESPONSE TO ANDROGEN UP	2.54442		ZHAN MULTIPLE MYELOMA CD2 DN	-2.28687		NELSON RESPONSE TO ANDROGEN UP	2.54442		THEILGAARD NEUTROPHIL AT SKIN WOUND UP	3.18394
KEGG GAP JUNCTION	2.54306		DEURIG T CELL PROLYMPHOCYTIC LEUKEMIA UP	-2.29169		KEGG GAP JUNCTION	2.54306		NUNODA RESPONSE TO DASATINIB IMATINIB UP	3.17884
REACTOME CASPASE MEDIATED CLEAVAGE OF CYTOSKELETAL PROTEINS	2.52984		SHEDDEN LUNG CANCER POOR SURVIVAL A6	-2.292		REACTOME CASPASE MEDIATED CLEAVAGE OF CYTOSKELETAL PROTEINS	2.52984		DORSAM HOXA9 TARGETS DN	3.15534
BIOCARTA CFTR PATHWAY	2.49788		HOFMANN MYELODYSPLASTIC SYNDROM HIGH RISK UP	-2.29425		BIOCARTA CFTR PATHWAY	2.49788		JIANG HYPOXIA NORMAL	3.15197
REACTOME APOPTOTIC CLEAVAGE OF CELL ADHESION PROTEINS	2.4882		MARTINEZ RESPONSE TO TRABECTEDIN	-2.30083		REACTOME APOPTOTIC CLEAVAGE OF CELL ADHESION PROTEINS	2.4882		REACTOME CLASSICAL ANTIBODY MEDIATED COMPLEMENT ACTIVATION	3.15139
LE EGR2 TARGETS UP	2.4618		VERRECCHIA RESPONSE TO TGFB1 C5	-2.31615		LE EGR2 TARGETS UP	2.4618		KEGG RETINOL METABOLISM	3.14842
FALVELLA SMOKERS WITH LUNG CANCER	2.43794		BIOCARTA IL22BP PATHWAY	-2.3185		FALVELLA SMOKERS WITH LUNG CANCER	2.43794		BIOCARTA MAPK PATHWAY	3.14645
MISHRA CARCINOMA ASSOCIATED FIBROBLAST DN	2.4306		SMITH TERT TARGETS UP	-2.32265		MISHRA CARCINOMA ASSOCIATED FIBROBLAST DN	2.4306		ICHIBA GRAFT VERSUS HOST DISEASE D7 UP	3.13968
REACTOME CLASSICAL ANTIBODY MEDIATED COMPLEMENT ACTIVATION	2.42609		MOLENAAR TARGETS OF CCND1 AND CDK4 UP	-2.33095		REACTOME CLASSICAL ANTIBODY MEDIATED COMPLEMENT ACTIVATION	2.42609		REACTOME SLC MEDIATED TRANSMEMBRANE TRANSPORT	3.12309
BUDHU LIVER CANCER METASTASIS UP	2.37739		MUELLER PLURINET	-2.33897		BUDHU LIVER CANCER METASTASIS UP	2.37739		BIOCARTA PLCE PATHWAY	3.11561
KEGG ASTHMA	2.36272		BIOCARTA EDG1 PATHWAY	-2.34494		KEGG ASTHMA	2.36272		REACTOME AMINO ACID TRANSPORT ACROSS THE PLASMA MEMBRANE	3.11441
FARMER BREAST CANCER CLUSTER 1	2.35091		SAMOLS TARGETS OF KHSV MIRNAS DN	-2.35179		FARMER BREAST CANCER CLUSTER 1	2.35091		LIAN LIPA TARGETS 6M	3.10586
GOUYER TATI TARGETS UP	2.33505		HOEBEKE LYMPHOID STEM CELL UP	-2.35571		GOUYER TATI TARGETS UP	2.33505		REACTOME GLUCOSE TRANSPORT	3.10061
LINDSTEDT DENDRITIC CELL MATURATION D	2.32636		GOZGIT ESR1 TARGETS UP	-2.36213		LINDSTEDT DENDRITIC CELL MATURATION D	2.32636		BIOCARTA TOLL PATHWAY	3.0981
LIANG SILENCED BY METHYLATION 2	2.31742		KEGG NATURAL KILLER CELL MEDIATED CYTOTOXICITY	-2.3719		LIANG SILENCED BY METHYLATION 2	2.31742		FARMER BREAST CANCER APOCRINE VS LUMINAL	3.08413
JI METASTASIS REPRESSED BY STK11	2.30189		GOLDRATH HOMEOSTATIC PROLIFERATION	-2.38979		JI METASTASIS REPRESSED BY STK11	2.30189		REACTOME MEMBRANE TRAFFICKING	3.08147
KEGG INTESTINAL IMMUNE NETWORK FOR IGA PRODUCTION	2.29036		GINESTIER BREAST CANCER 20Q13 AMPLIFICATION DN	-2.39216		KEGG INTESTINAL IMMUNE NETWORK FOR IGA PRODUCTION	2.29036		YAGI AML RELAPSE PROGNOSIS	3.07488
ONDER CDH1 TARGETS 3 DN	2.28073		PUJANA CHEK2 PCC NETWORK	-2.40076		ONDER CDH1 TARGETS 3 DN	2.28073		GINESTIER BREAST CANCER 20Q13 AMPLIFICATION DN	3.06822
DAVIES MULTIPLE MYELOMA VS MGUS DN	2.26045		HOFFMANN IMMATURE TO MATURE B LYMPHOCYTE UP	-2.41064		DAVIES MULTIPLE MYELOMA VS MGUS DN	2.26045		MUNSHI MULTIPLE MYELOMA UP	3.06437
GAUTSCHI SRC SIGNALING	2.19376		REACTOME SEMA3A PLEXIN REPULSION SIGNALING BY INHIBITING INTEGRIN ADHESION	-2.41325		GAUTSCHI SRC SIGNALING	2.19376		ONDER CDH1 TARGETS 3 UP	3.05279
GRANDVAUX IFN RESPONSE NOT VIA IRF3	2.16101		ZHANG RESPONSE TO IKK INHIBITOR AND TNF DN	-2.41517		GRANDVAUX IFN RESPONSE NOT VIA IRF3	2.16101		GEORGANTAS HSC MARKERS	3.05201
BROWNE INTERFERON RESPONSIVE GENES	2.13716		HOOI ST7 TARGETS UP	-2.42585		BROWNE INTERFERON RESPONSIVE GENES	2.13716		LASTOWSKA NEUROBLASTOMA COPY NUMBER UP	3.04978
HASLINGER B CLL WITH 13Q14 DELETION	2.1162		BACOLOD RESISTANCE TO ALKYLATING AGENTS DN	-2.42602		HASLINGER B CLL WITH 13Q14 DELETION	2.1162		CAIRO HEPATOBLASTOMA CLASSES DN	3.0354
TONKS TARGETS OF RUNX1 RUNX1T1 FUSION SUSTAINDED IN ERYTHROCYTE UP	2.03013		REACTOME PI3K AKT SIGNALLING	-2.43145		TONKS TARGETS OF RUNX1 RUNX1T1 FUSION SUSTAINDED IN ERYTHROCYTE UP	2.03013		KRIGE RESPONSE TO TOSEDOSTAT 24HR DN	3.03251
XU AKT1 TARGETS 6HR	2.01332		RASHI RESPONSE TO IONIZING RADIATION 3	-2.44487		XU AKT1 TARGETS 6HR	2.01332		LUI THYROID CANCER CLUSTER 5	3.02534
REACTOME SYNTHESIS AND INTERCONVERSION OF NUCLEOTIDE DI AND TRIPHOSPHATES	-2.01024		HOFMANN CELL LYMPHOMA DN	-2.45816		REACTOME SYNTHESIS AND INTERCONVERSION OF NUCLEOTIDE DI AND TRIPHOSPHATES	-2.01024		BOYAULT LIVER CANCER SUBCLASS G1 DN	3.02527
REACTOME SIGNALING BY EGFR	-2.03253		REACTOME BASE EXCISION REPAIR	-2.46008		REACTOME SIGNALING BY EGFR	-2.03253		SMIRNOV CIRCULATING ENDOTHELIOCYTES IN CANCER UP	3.02462
KEGG PYRIMIDINE METABOLISM	-2.03718		REACTOME SIGNAL ATTENUATION	-2.46277		KEGG PYRIMIDINE METABOLISM	-2.03718		ONDER CDH1 TARGETS 2 DN	3.01677
PUJANA BREAST CANCER WITH BRCA1 MUTATED UP	-2.06891		NAGY STAGA COMPONENTS HUMAN	-2.46577		PUJANA BREAST CANCER WITH BRCA1 MUTATED UP	-2.06891		SMID BREAST CANCER ERBB2 UP	3.00608
BIOCARTA MITOCHONDRIA PATHWAY	-2.07367		FARMER BREAST CANCER APOCRINE VS LUMINAL	-2.46697		BIOCARTA MITOCHONDRIA PATHWAY	-2.07367		KIM WT1 TARGETS 12HR UP	3.00562
TIEN INTESTINE PROBIOTICS 2HR DN	-2.07824		BIOCARTA EPO PATHWAY	-2.46959		TIEN INTESTINE PROBIOTICS 2HR DN	-2.07824		WILLIAMS ESR1 TARGETS DN	3.00457
WALLACE PROSTATE CANCER RACE DN	-2.08699		BOYAULT LIVER CANCER SUBCLASS G12 UP	-2.47146		WALLACE PROSTATE CANCER RACE DN	-2.08699		NIKOLSKY BREAST CANCER 17Q21 Q25 AMPLICON	2.99405
REACTOME CELL CYCLE CHECKPOINTS	-2.08913		WAESCH ANAPHASE PROMOTING COMPLEX	-2.4734		REACTOME CELL CYCLE CHECKPOINTS	-2.08913		KEGG NEUROTROPHIN SIGNALING PATHWAY	2.99042
KEGG SPLICEOSOME	-2.105		MORI MATURE B LYMPHOCYTE DN	-2.53469		KEGG SPLICEOSOME	-2.105		GAZDA DIAMOND BLACKFAN ANEMIA ERYTHROID DN	2.98381
SUNG METASTASIS STROMA DN	-2.12379		REACTOME GAB1 SIGNALOSOME	-2.53645		SUNG METASTASIS STROMA DN	-2.12379		KEGG MAPK SIGNALING PATHWAY	2.9684
BARRIER COLON CANCER RECURRENCE DN	-2.12433		REACTOME MRNA SPLICING	-2.5396		BARRIER COLON CANCER RECURRENCE DN	-2.12433		KAAB FAILED HEART ATRIUM UP	2.96772
GALLUZZI PERMEABILIZE MITOCHONDRIA	-2.13578		BIOCARTA CXCR4 PATHWAY	-2.54118		GALLUZZI PERMEABILIZE MITOCHONDRIA	-2.13578		REACTOME REGULATION OF GLUCOKINASE BY GLUCOKINASE REGULATORY PROTEIN	2.9658
BOYLAN MULTIPLE MYELOMA C D UP	-2.14462		BIOCARTA INSULIN PATHWAY	-2.54714		BOYLAN MULTIPLE MYELOMA C D UP	-2.14462		WOO LIVER CANCER RECURRENCE DN	2.95701
REACTOME RNA POLYMERASE II TRANSCRIPTION	-2.14688		REACTOME RNA POLYMERASE III TRANSCRIPTION	-2.54916		REACTOME RNA POLYMERASE II TRANSCRIPTION	-2.14688		MULLIGHAN MLL SIGNATURE 2 UP	2.95231
REACTOME MRNA DECAY BY 3 TO 5 EXORIBONUCLEASE	-2.14778		KRIGE RESPONSE TO TOSEDOSTAT 24HR DN	-2.54972		REACTOME MRNA DECAY BY 3 TO 5 EXORIBONUCLEASE	-2.14778		PASQUALUCCI LYMPHOMA BY GC STAGE UP	2.94586
REACTOME JNK PHOSPHORYLATION AND ACTIVATION MEDIATED BY ACTIVATED HUMAN TAK1	-2.15194		LI WILMS TUMOR VS FETAL KIDNEY 1 DN	-2.55004		REACTOME JNK PHOSPHORYLATION AND ACTIVATION MEDIATED BY ACTIVATED HUMAN TAK1	-2.15194		FERNANDEZ BOUND BY MYC	2.94007
FERNANDEZ BOUND BY MYC	-2.18044		KEGG RIBOFLAVIN METABOLISM	-2.55048		FERNANDEZ BOUND BY MYC	-2.18044		BIOCARTA GLEEVEC PATHWAY	2.92665
KEGG PROTEIN EXPORT	-2.18404		REACTOME INACTIVATION OF APC VIA DIRECT INHIBITION OF THE APCOMPLEX	-2.55558		KEGG PROTEIN EXPORT	-2.18404		REACTOME NEP NS2 INTERACTS WITH THE CELLULAR EXPORT MACHINERY	2.92432
ELVIDGE HIF1A AND HIF2A TARGETS UP	-2.19025		SASSON RESPONSE TO FORSKOLIN UP	-2.55966		ELVIDGE HIF1A AND HIF2A TARGETS UP	-2.19025		BROWNE HCMV INFECTION 48HR DN	2.9129
REACTOME DEADENYLATION OF MRNA	-2.20338		ST WNT BETA CATENIN PATHWAY	-2.56083		REACTOME DEADENYLATION OF MRNA	-2.20338		SABATES COLORECTAL ADENOMA DN	2.91016
REACTOME TRAFFICKING OF AMPA RECEPTORS	-2.20937		BENPORATH ES 1	-2.57385		REACTOME TRAFFICKING OF AMPA RECEPTORS	-2.20937		BIERIE INFLAMMATORY RESPONSE TGFB1	2.90654
WEI MIR34A TARGETS	-2.21502		WANG CISPLATIN RESPONSE AND XPC DN	-2.58099		WEI MIR34A TARGETS	-2.21502		DOUGLAS BMI1 TARGETS DN	2.90237
BIOCARTA TFF PATHWAY	-2.22884		VANTVEER BREAST CANCER METASTASIS DN	-2.59584		BIOCARTA TFF PATHWAY	-2.22884		MARTINEZ TP53 TARGETS DN	2.89896
PUJANA XPRSS INT NETWORK	-2.24341		AGUIRRE PANCREATIC CANCER COPY NUMBER DN	-2.59669		PUJANA XPRSS INT NETWORK	-2.24341		MARKEY RB1 CHRONIC LOF DN	2.88896
NIKOLSKY BREAST CANCER 17Q21 Q25 AMPLICON	-2.25695		BIOCARTA CARM1 PATHWAY	-2.61277		NIKOLSKY BREAST CANCER 17Q21 Q25 AMPLICON	-2.25695		REACTOME SIGNALLING BY NGF	2.87592
KEGG RNA DEGRADATION	-2.27046		GOZGIT ESR1 TARGETS DN	-2.61602		KEGG RNA DEGRADATION	-2.27046		REACTOME VPR MEDIATED NUCLEAR IMPORT OF PICS	2.87554
REACTOME S PHASE	-2.28559		WALLACE PROSTATE CANCER RACE UP	-2.61649		REACTOME S PHASE	-2.28559		CHIARADONNA NEOPLASTIC TRANSFORMATION CDC25 UP	2.87246
DAZARD RESPONSE TO UV SCC DN	-2.2894		DEURIG T CELL PROLYMPHOCYTIC LEUKEMIA DN	-2.62873		DAZARD RESPONSE TO UV SCC DN	-2.2894		REACTOME BRANCHED CHAIN AMINO ACID CATABOLISM	2.86067
BIOCARTA PTDINS PATHWAY	-2.29406		GAZDA DIAMOND BLACKFAN ANEMIA ERYTHROID DN	-2.62987		BIOCARTA PTDINS PATHWAY	-2.29406		ST INTERFERON GAMMA PATHWAY	2.86051
KALMA E2F1 TARGETS	-2.3137		KEGG JAK STAT SIGNALING PATHWAY	-2.64851		KALMA E2F1 TARGETS	-2.3137		TSAI RESPONSE TO IONIZING RADIATION	2.83996
REACTOME TRANSCRIPTION	-2.31778		PATTERSON DOCETAXEL RESISTANCE	-2.65143		REACTOME TRANSCRIPTION	-2.31778		BIOCARTA FCER1 PATHWAY	2.83347
GRADE COLON AND RECTAL CANCER UP	-2.31879		ZHAN MULTIPLE MYELOMA CD1 AND CD2 UP	-2.66431		GRADE COLON AND RECTAL CANCER UP	-2.31879		NIKOLSKY BREAST CANCER 20Q12 Q13 AMPLICON	2.82772
LASTOWSKA COAMPLIFIED WITH MYCN	-2.32066		GINESTIER BREAST CANCER ZNF217 AMPLIFIED UP	-2.66439		LASTOWSKA COAMPLIFIED WITH MYCN	-2.32066		CHIANG LIVER CANCER SUBCLASS INTERFERON DN	2.8276
REACTOME PROTEOLYTIC CLEAVAGE OF SNARE COMPLEX PROTEINS	-2.32341		REACTOME TRNA AMINOACYLATION	-2.66848		REACTOME PROTEOLYTIC CLEAVAGE OF SNARE COMPLEX PROTEINS	-2.32341		BERNARD PPAPDC1B TARGETS DN	2.82691
WINTER HYPOXIA UP	-2.3238		WALLACE PROSTATE CANCER UP	-2.66983		WINTER HYPOXIA UP	-2.3238		LEE LIVER CANCER SURVIVAL UP	2.81837
REACTOME G1 S TRANSITION	-2.33401		REACTOME LATE PHASE OF HIV LIFE CYCLE	-2.67088		REACTOME G1 S TRANSITION	-2.33401		REACTOME METABOLISM OF CARBOHYDRATES	2.81794
SMITH LIVER CANCER	-2.33417		FARMER BREAST CANCER CLUSTER 7	-2.68489		SMITH LIVER CANCER	-2.33417		ACEVEDO METHYLATED IN LIVER CANCER UP	2.81435
ST WNT BETA CATENIN PATHWAY	-2.35712		MCBRYAN PUBERTAL BREAST 5 6WK UP	-2.68726		ST WNT BETA CATENIN PATHWAY	-2.35712		BAELDE DIABETIC NEPHROPATHY UP	2.81061
WANG CLIM2 TARGETS DN	-2.36294		WELCSH BRCA1 TARGETS 1 DN	-2.69081		WANG CLIM2 TARGETS DN	-2.36294		BIOCARTA MCALPAIN PATHWAY	2.80507
TARTE PLASMA CELL VS PLASMABLAST DN	-2.3675		BROWNE HCMV INFECTION 1HR DN	-2.69687		TARTE PLASMA CELL VS PLASMABLAST DN	-2.3675		LUCAS HNF4A TARGETS UP	2.80404
KEGG PURINE METABOLISM	-2.38288		RIZ ERYTHROID DIFFERENTIATION	-2.70029		KEGG PURINE METABOLISM	-2.38288		REACTOME LATE PHASE OF HIV LIFE CYCLE	2.80323
NIELSEN LIPOSARCOMA DN	-2.39836		MITSIADES RESPONSE TO APLIDIN DN	-2.71899		NIELSEN LIPOSARCOMA DN	-2.39836		MOHANKUMAR TLX1 TARGETS DN	2.80293
REACTOME CELL CYCLE MITOTIC	-2.39994		KEGG COLORECTAL CANCER	-2.72448		REACTOME CELL CYCLE MITOTIC	-2.39994		CAIRO HEPATOBLASTOMA DN	2.80267
BIOCARTA IGF1R PATHWAY	-2.40731		KANG DOXORUBICIN RESISTANCE DN	-2.73021		BIOCARTA IGF1R PATHWAY	-2.40731		KEGG FATTY ACID METABOLISM	2.7975
WAKASUGI HAVE ZNF143 BINDING SITES	-2.40928		ZHANG TARGETS OF EWSR1 FLI1 FUSION	-2.73204		WAKASUGI HAVE ZNF143 BINDING SITES	-2.40928		MARKEY RB1 ACUTE LOF UP	2.79636
TIEN INTESTINE PROBIOTICS 6HR DN	-2.41124		GRADE COLON VS RECTAL CANCER DN	-2.74081		TIEN INTESTINE PROBIOTICS 6HR DN	-2.41124		REACTOME GOLGI ASSOCIATED VESICLE BIOGENESIS	2.79472
KEGG GLYCEROLIPID METABOLISM	-2.41233		MARZEC IL2 SIGNALING DN	-2.75365		KEGG GLYCEROLIPID METABOLISM	-2.41233		REACTOME SNRNP ASSEMBLY	2.7947
XU CREBBP TARGETS UP	-2.41717		BIOCARTA ALK PATHWAY	-2.75387		XU CREBBP TARGETS UP	-2.41717		REACTOME TRANSPORT OF MATURE MRNA DERIVED FROM AN INTRON CONTAINING TRANSCRIPT	2.79203
HASLINGER B CLL WITH 17P13 DELETION	-2.41822		REACTOME COPI MEDIATED TRANSPORT	-2.75424		HASLINGER B CLL WITH 17P13 DELETION	-2.41822		BIOCARTA KREB PATHWAY	2.79074
REACTOME DOWNSTREAM SIGNALING OF ACTIVATED FGFR	-2.41966		RUTELLA RESPONSE TO HGF VS CSF2RB AND IL4 UP	-2.75483		REACTOME DOWNSTREAM SIGNALING OF ACTIVATED FGFR	-2.41966		GRAHAM CML QUIESCENT VS CML DIVIDING UP	2.78936
KEGG APOPTOSIS	-2.42055		CHEN HOXA5 TARGETS 6HR UP	-2.7599		KEGG APOPTOSIS	-2.42055		REACTOME TIE2 SIGNALING	2.77391
REACTOME BOTULINUM NEUROTOXICITY	-2.4239		MASSARWEH TAMOXIFEN RESISTANCE DN	-2.76663		REACTOME BOTULINUM NEUROTOXICITY	-2.4239		MONNIER POSTRADIATION TUMOR ESCAPE UP	2.7661
REACTOME PEROXISOMAL LIPID METABOLISM	-2.42459		LIU CMYB TARGETS UP	-2.76801		REACTOME PEROXISOMAL LIPID METABOLISM	-2.42459		SCHLOSSER SERUM RESPONSE UP	2.74081
TONG INTERACT WITH PTTG1	-2.4313		KYNG DNA DAMAGE BY GAMMA AND UV RADIATION	-2.76971		TONG INTERACT WITH PTTG1	-2.4313		ST DIFFERENTIATION PATHWAY IN PC12 CELLS	2.73551
EBAUER TARGETS OF PAX3 FOXO1 FUSION DN	-2.44529		RUGO STRESS RESPONSE SUBSET H	-2.76971		EBAUER TARGETS OF PAX3 FOXO1 FUSION DN	-2.44529		ONKEN UVEAL MELANOMA UP	2.73453
BOYAULT LIVER CANCER SUBCLASS G5 UP	-2.46765		BROWNE HCMV INFECTION 14HR DN	-2.77002		BOYAULT LIVER CANCER SUBCLASS G5 UP	-2.46765		FRASOR RESPONSE TO SERM OR FULVESTRANT DN	2.73066
REACTOME MRNA SPLICING	-2.47082		IZADPANAH STEM CELL ADIPOSE VS BONE UP	-2.77593		REACTOME MRNA SPLICING	-2.47082		BIOCARTA CARM1 PATHWAY	2.73042
REACTOME UNFOLDED PROTEIN RESPONSE	-2.48394		KIM WT1 TARGETS 8HR UP	-2.77756		REACTOME UNFOLDED PROTEIN RESPONSE	-2.48394		TONG INTERACT WITH PTTG1	2.72632
REACTOME SYNTHESIS OF DNA	-2.48515		REACTOME CYTOSOLIC TRNA AMINOACYLATION	-2.78166		REACTOME SYNTHESIS OF DNA	-2.48515		CHANG CORE SERUM RESPONSE DN	2.71623
FLECHNER PBL KIDNEY TRANSPLANT OK VS DONOR UP	-2.49115		WANG CLIM2 TARGETS UP	-2.78197		FLECHNER PBL KIDNEY TRANSPLANT OK VS DONOR UP	-2.49115		MANN RESPONSE TO AMIFOSTINE UP	2.69994
GRABARCZYK BCL11B TARGETS UP	-2.49771		ZHAN MULTIPLE MYELOMA PR DN	-2.79241		GRABARCZYK BCL11B TARGETS UP	-2.49771		BIOCARTA CLASSIC PATHWAY	2.69756
NAGY STAGA COMPONENTS HUMAN	-2.50439		REACTOME SIGNALING BY EGFR	-2.79383		NAGY STAGA COMPONENTS HUMAN	-2.50439		SEKI INFLAMMATORY RESPONSE LPS UP	2.6942
KEGG BUTANOATE METABOLISM	-2.51056		BERNARD PPAPDC1B TARGETS UP	-2.7964		KEGG BUTANOATE METABOLISM	-2.51056		MARTINEZ RESPONSE TO TRABECTEDIN UP	2.69334
REACTOME PROCESSING OF CAPPED INTRON CONTAINING PRE MRNA	-2.51268		BIOCARTA LEPTIN PATHWAY	-2.8054		REACTOME PROCESSING OF CAPPED INTRON CONTAINING PRE MRNA	-2.51268		TAYLOR METHYLATED IN ACUTE LYMPHOBLASTIC LEUKEMIA	2.67669
RODRIGUES THYROID CARCINOMA ANAPLASTIC UP	-2.51824		REACTOME RNA POLYMERASE II TRANSCRIPTION	-2.81048		RODRIGUES THYROID CARCINOMA ANAPLASTIC UP	-2.51824		PAL PRMT5 TARGETS DN	2.66917
MULLIGHAN NPM1 MUTATED SIGNATURE 2 UP	-2.52345		KEGG BLADDER CANCER	-2.81218		MULLIGHAN NPM1 MUTATED SIGNATURE 2 UP	-2.52345		REACTOME TRKA SIGNALLING FROM THE PLASMA MEMBRANE	2.66775
OSMAN BLADDER CANCER DN	-2.53047		BIOCARTA IGF1R PATHWAY	-2.81513		OSMAN BLADDER CANCER DN	-2.53047		REACTOME TRANSPORT OF RIBONUCLEOPROTEINS INTO THE HOST NUCLEUS	2.65748
REACTOME PI3K CASCADE	-2.536		ONDER CDH1 TARGETS 1 DN	-2.81852		REACTOME PI3K CASCADE	-2.536		MANALO HYPOXIA DN	2.6497
ST PHOSPHOINOSITIDE 3 KINASE PATHWAY	-2.5382		VERHAAK AML WITH NPM1 MUTATED DN	-2.81868		ST PHOSPHOINOSITIDE 3 KINASE PATHWAY	-2.5382		SWEET KRAS ONCOGENIC SIGNATURE	2.64237
KEGG AMINOACYL TRNA BIOSYNTHESIS	-2.54754		AMUNDSON POOR SURVIVAL AFTER GAMMA RADIATION 2G	-2.81948		KEGG AMINOACYL TRNA BIOSYNTHESIS	-2.54754		REACTOME METABOLISM OF AMINO ACIDS	2.63983
DOANE RESPONSE TO ANDROGEN DN	-2.55442		BIOCARTA PTDINS PATHWAY	-2.82252		DOANE RESPONSE TO ANDROGEN DN	-2.55442		BIOCARTA MET PATHWAY	2.63905
REACTOME ELONGATION AND PROCESSING OF CAPPED TRANSCRIPTS	-2.55899		REACTOME AKT PHOSPHORYLATES TARGETS IN THE CYTOSOL	-2.82549		REACTOME ELONGATION AND PROCESSING OF CAPPED TRANSCRIPTS	-2.55899		SHAFFER IRF4 TARGETS IN ACTIVATED B LYMPHOCYTE	2.63339
BIOCARTA VEGF PATHWAY	-2.55995		KEGG VEGF SIGNALING PATHWAY	-2.82549		BIOCARTA VEGF PATHWAY	-2.55995		KEGG CHEMOKINE SIGNALING PATHWAY	2.63079
UDAYAKUMAR MED1 TARGETS UP	-2.56022		REACTOME NRAGE SIGNALS DEATH THROUGH JNK	-2.82973		UDAYAKUMAR MED1 TARGETS UP	-2.56022		REACTOME PACKAGING OF TELOMERE ENDS	2.62839
BROWNE HCMV INFECTION 14HR DN	-2.56157		HAN SATB1 TARGETS UP	-2.84106		BROWNE HCMV INFECTION 14HR DN	-2.56157		SPIELMAN LYMPHOBLAST EUROPEAN VS ASIAN UP	2.62745
REACTOME FORMATION AND MATURATION OF MRNA TRANSCRIPT	-2.56289		BIOCARTA SPRY PATHWAY	-2.85108		REACTOME FORMATION AND MATURATION OF MRNA TRANSCRIPT	-2.56289		REACTOME NUCLEAR IMPORT OF REV PROTEIN	2.61742
KAUFFMANN DNA REPAIR GENES	-2.56655		SILIGAN BOUND BY EWS FLT1 FUSION	-2.85473		KAUFFMANN DNA REPAIR GENES	-2.56655		KEGG PENTOSE AND GLUCURONATE INTERCONVERSIONS	2.6163
PAL PRMT5 TARGETS UP	-2.57813		MANALO HYPOXIA DN	-2.86073		PAL PRMT5 TARGETS UP	-2.57813		FARMER BREAST CANCER BASAL VS LULMINAL	2.61483
SIG INSULIN RECEPTOR PATHWAY IN CARDIAC MYOCYTES	-2.58002		REACTOME PECAM1 INTERACTIONS	-2.86422		SIG INSULIN RECEPTOR PATHWAY IN CARDIAC MYOCYTES	-2.58002		DODD NASOPHARYNGEAL CARCINOMA UP	2.60776
SHEDDEN LUNG CANCER POOR SURVIVAL A6	-2.59861		BENPORATH OCT4 TARGETS	-2.86423		SHEDDEN LUNG CANCER POOR SURVIVAL A6	-2.59861		REACTOME HIV LIFE CYCLE	2.60382
REACTOME CYCLIN E ASSOCIATED EVENTS DURING G1 S TRANSITION	-2.59894		LINDGREN BLADDER CANCER CLUSTER 3 DN	-2.86629		REACTOME CYCLIN E ASSOCIATED EVENTS DURING G1 S TRANSITION	-2.59894		SIG IL4RECEPTOR IN B LYPHOCYTES	2.6003
LAIHO COLORECTAL CANCER SERRATED DN	-2.59936		LU TUMOR ANGIOGENESIS UP	-2.86764		LAIHO COLORECTAL CANCER SERRATED DN	-2.59936		SUZUKI AMPLIFIED IN ORAL CANCER	2.59627
KEGG MELANOGENESIS	-2.60313		KIM WT1 TARGETS 12HR DN	-2.88351		KEGG MELANOGENESIS	-2.60313		KEGG LINOLEIC ACID METABOLISM	2.59073
REACTOME RNA POLYMERASE III TRANSCRIPTION	-2.61519		TIEN INTESTINE PROBIOTICS 6HR DN	-2.88364		REACTOME RNA POLYMERASE III TRANSCRIPTION	-2.61519		KEGG CITRATE CYCLE TCA CYCLE	2.58792
WENDT COHESIN TARGETS UP	-2.61647		BROWNE HCMV INFECTION 18HR UP	-2.88928		WENDT COHESIN TARGETS UP	-2.61647		REACTOME REV MEDIATED NUCLEAR EXPORT OF HIV1 RNA	2.58241
REACTOME PURINE METABOLISM	-2.63229		VART KSHV INFECTION ANGIOGENIC MARKERS UP	-2.90491		REACTOME PURINE METABOLISM	-2.63229		ENK UV RESPONSE EPIDERMIS DN	2.57955
KEGG SNARE INTERACTIONS IN VESICULAR TRANSPORT	-2.64634		DOANE RESPONSE TO ANDROGEN DN	-2.90525		KEGG SNARE INTERACTIONS IN VESICULAR TRANSPORT	-2.64634		REACTOME TRNA AMINOACYLATION	2.57035
CHEMNITZ RESPONSE TO PROSTAGLANDIN E2 UP	-2.64723		ZHAN MULTIPLE MYELOMA CD2 UP	-2.90673		CHEMNITZ RESPONSE TO PROSTAGLANDIN E2 UP	-2.64723		KEGG AMINOACYL TRNA BIOSYNTHESIS	2.56767
SEIDEN ONCOGENESIS BY MET	-2.66795		BIDUS METASTASIS UP	-2.90996		SEIDEN ONCOGENESIS BY MET	-2.66795		WEIGEL OXIDATIVE STRESS BY HNE AND H2O2	2.5668
PROVENZANI METASTASIS UP	-2.67016		KEGG RENIN ANGIOTENSIN SYSTEM	-2.91235		PROVENZANI METASTASIS UP	-2.67016		DAIRKEE TERT TARGETS UP	2.55928
BILD E2F3 ONCOGENIC SIGNATURE	-2.67053		BOYLAN MULTIPLE MYELOMA D UP	-2.91838		BILD E2F3 ONCOGENIC SIGNATURE	-2.67053		BIOCARTA GABA PATHWAY	2.55818
KEGG AMINO SUGAR AND NUCLEOTIDE SUGAR METABOLISM	-2.68011		BROWNE HCMV INFECTION 14HR UP	-2.91873		KEGG AMINO SUGAR AND NUCLEOTIDE SUGAR METABOLISM	-2.68011		MITSIADES RESPONSE TO APLIDIN DN	2.55302
MITSIADES RESPONSE TO APLIDIN DN	-2.68048		BIOCARTA PAR1 PATHWAY	-2.92177		MITSIADES RESPONSE TO APLIDIN DN	-2.68048		KEGG FC EPSILON RI SIGNALING PATHWAY	2.55144
DAZARD RESPONSE TO UV NHEK DN	-2.68891		LINDGREN BLADDER CANCER CLUSTER 2A DN	-2.92295		DAZARD RESPONSE TO UV NHEK DN	-2.68891		JAZAERI BREAST CANCER BRCA1 VS BRCA2 UP	2.54476
EHLERS ANEUPLOIDY UP	-2.6909		REACTOME HIV LIFE CYCLE	-2.9285		EHLERS ANEUPLOIDY UP	-2.6909		KYNG DNA DAMAGE DN	2.52537
CHIANG LIVER CANCER SUBCLASS UNANNOTATED DN	-2.69408		KEGG REGULATION OF AUTOPHAGY	-2.93383		CHIANG LIVER CANCER SUBCLASS UNANNOTATED DN	-2.69408		KIM GASTRIC CANCER CHEMOSENSITIVITY	2.52298
BUYTAERT PHOTODYNAMIC THERAPY STRESS DN	-2.69431		KEGG AMINOACYL TRNA BIOSYNTHESIS	-2.94331		BUYTAERT PHOTODYNAMIC THERAPY STRESS DN	-2.69431		ONDER CDH1 TARGETS 3 DN	2.51767
KEGG ADIPOCYTOKINE SIGNALING PATHWAY	-2.69576		REACTOME RHO GTPASE CYCLE	-2.94334		KEGG ADIPOCYTOKINE SIGNALING PATHWAY	-2.69576		RICKMAN TUMOR DIFFERENTIATED WELL VS MODERATELY UP	2.51556
KEGG ALANINE ASPARTATE AND GLUTAMATE METABOLISM	-2.70428		SHAFFER IRF4 TARGETS IN ACTIVATED B LYMPHOCYTE	-2.94763		KEGG ALANINE ASPARTATE AND GLUTAMATE METABOLISM	-2.70428		DANG REGULATED BY MYC UP	2.51308
ST INTEGRIN SIGNALING PATHWAY	-2.70828		MARTINEZ RB1 TARGETS DN	-2.95771		ST INTEGRIN SIGNALING PATHWAY	-2.70828		BIOCARTA PGC1A PATHWAY	2.50603
LINDGREN BLADDER CANCER CLUSTER 3 UP	-2.71583		SIG PIP3 SIGNALING IN CARDIAC MYOCTES	-2.96021		LINDGREN BLADDER CANCER CLUSTER 3 UP	-2.71583		BRUNEAU SEPTATION ATRIAL	2.50032
WONG PROTEASOME GENE MODULE	-2.7175		HUTTMANN B CLL POOR SURVIVAL UP	-2.96108		WONG PROTEASOME GENE MODULE	-2.7175		NIKOLSKY BREAST CANCER 11Q12 Q14 AMPLICON	2.49848
REACTOME METABLISM OF NUCLEOTIDES	-2.71892		REACTOME PHOSPHORYLATION OF THE APC	-2.96123		REACTOME METABLISM OF NUCLEOTIDES	-2.71892		DACOSTA UV RESPONSE VIA ERCC3 DN	2.49562
JAIN NFKB SIGNALING	-2.72647		BONCI TARGETS OF MIR15A AND MIR16 1	-2.96281		JAIN NFKB SIGNALING	-2.72647		HAN SATB1 TARGETS DN	2.49206
REACTOME FORMATION OF THE TERNARY COMPLEX AND SUBSEQUENTLY THE 43S COMPLEX	-2.73195		LIN MELANOMA COPY NUMBER UP	-2.97105		REACTOME FORMATION OF THE TERNARY COMPLEX AND SUBSEQUENTLY THE 43S COMPLEX	-2.73195		TSAI DNAJB4 TARGETS UP	2.48141
DACOSTA UV RESPONSE VIA ERCC3 TTD DN	-2.73307		BENPORATH MYC MAX TARGETS	-2.98868		DACOSTA UV RESPONSE VIA ERCC3 TTD DN	-2.73307		LOCKWOOD AMPLIFIED IN LUNG CANCER	2.47034
KEGG TYPE II DIABETES MELLITUS	-2.73391		CHANDRAN METASTASIS UP	-2.98903		KEGG TYPE II DIABETES MELLITUS	-2.73391		KLEIN PRIMARY EFFUSION LYMPHOMA UP	2.468
KAAB FAILED HEART ATRIUM DN	-2.7491		HELLER HDAC TARGETS SILENCED BY METHYLATION DN	-2.99231		KAAB FAILED HEART ATRIUM DN	-2.7491		REACTOME INNATE IMMUNITY SIGNALING	2.46358
SHEDDEN LUNG CANCER GOOD SURVIVAL A5	-2.75056		BIOCARTA EIF2 PATHWAY	-3.00019		SHEDDEN LUNG CANCER GOOD SURVIVAL A5	-2.75056		REACTOME TRANSPORT OF THE SLBP INDEPENDENT MATURE MRNA	2.44886
VANHARANTA UTERINE FIBROID WITH 7Q DELETION UP	-2.75139		REACTOME SIGNALLING TO ERKS	-3.00991		VANHARANTA UTERINE FIBROID WITH 7Q DELETION UP	-2.75139		SIG BCR SIGNALING PATHWAY	2.43298
FIRESTEIN PROLIFERATION	-2.75344		PUJANA XPRSS INT NETWORK	-3.01364		FIRESTEIN PROLIFERATION	-2.75344		BENPORATH NANOG TARGETS	2.42467
RODWELL AGING KIDNEY DN	-2.75867		CHIARADONNA NEOPLASTIC TRANSFORMATION CDC25 DN	-3.01733		RODWELL AGING KIDNEY DN	-2.75867		DAVICIONI MOLECULAR ARMS VS ERMS UP	2.42411
DANG REGULATED BY MYC UP	-2.76236		WAKASUGI HAVE ZNF143 BINDING SITES	-3.03811		DANG REGULATED BY MYC UP	-2.76236		GOVONI GH1 TARGETS 24HR DN	2.41998
BENPORATH PROLIFERATION	-2.76334		ONKEN UVEAL MELANOMA DN	-3.05837		BENPORATH PROLIFERATION	-2.76334		LI WILMS TUMOR VS FETAL KIDNEY 1 DN	2.41803
KEGG LYSINE DEGRADATION	-2.78125		MILI PSEUDOPODIA HAPTOTAXIS DN	-3.06696		KEGG LYSINE DEGRADATION	-2.78125		SATO SILENCED BY METHYLATION IN PANCREATIC CANCER 1	2.41395
GENTILE UV RESPONSE CLUSTER D7	-2.78617		SENESE HDAC1 AND HDAC2 TARGETS UP	-3.0693		GENTILE UV RESPONSE CLUSTER D7	-2.78617		BIOCARTA CHREBP2 PATHWAY	2.40584
REACTOME SCF SKP2 MEDIATED DEGRADATION OF P27 P21	-2.7939		BOYAULT LIVER CANCER SUBCLASS G23 UP	-3.07369		REACTOME SCF SKP2 MEDIATED DEGRADATION OF P27 P21	-2.7939		STEARMAN LUNG CANCER EARLY VS LATE UP	2.3969
WELCSH BRCA1 TARGETS 1 DN	-2.81172		JI RESPONSE TO FSH DN	-3.07403		WELCSH BRCA1 TARGETS 1 DN	-2.81172		BENPORATH EED TARGETS	2.38739
KEGG AMYOTROPHIC LATERAL SCLEROSIS ALS	-2.81419		LOPEZ MESOTHELIOMA SURVIVAL WORST VS BEST UP	-3.07559		KEGG AMYOTROPHIC LATERAL SCLEROSIS ALS	-2.81419		IWANAGA CARCINOGENESIS BY KRAS DN	2.38515
SAKAI TUMOR INFILTRATING MONOCYTES DN	-2.81464		CREIGHTON ENDOCRINE THERAPY RESISTANCE 4	-3.08032		SAKAI TUMOR INFILTRATING MONOCYTES DN	-2.81464		KENNY CTNNB1 TARGETS DN	2.38453
ZHAN MULTIPLE MYELOMA CD2 DN	-2.81912		REACTOME G ALPHA 12 13 SIGNALLING EVENTS	-3.08915		ZHAN MULTIPLE MYELOMA CD2 DN	-2.81912		PENG GLUTAMINE DEPRIVATION DN	2.37995
KEGG BETA ALANINE METABOLISM	-2.82364		ST INTERLEUKIN 4 PATHWAY	-3.0936		KEGG BETA ALANINE METABOLISM	-2.82364		ABE VEGFA TARGETS 30MIN	2.37713
DAVICIONI PAX FOXO1 SIGNATURE IN ARMS UP	-2.83412		KEGG BASAL TRANSCRIPTION FACTORS	-3.09419		DAVICIONI PAX FOXO1 SIGNATURE IN ARMS UP	-2.83412		SATO SILENCED BY METHYLATION IN PANCREATIC CANCER 2	2.37466
BOYAULT LIVER CANCER SUBCLASS G6 UP	-2.83435		FULCHER INFLAMMATORY RESPONSE LECTIN VS LPS UP	-3.09497		BOYAULT LIVER CANCER SUBCLASS G6 UP	-2.83435		REACTOME TRANSCRIPTION	2.3554
TOYOTA TARGETS OF MIR34B AND MIR34C	-2.85513		WANG HCP PROSTATE CANCER	-3.09712		TOYOTA TARGETS OF MIR34B AND MIR34C	-2.85513		MCBRYAN PUBERTAL BREAST 6 7WK UP	2.34709
BASSO B LYMPHOCYTE NETWORK	-2.8587		AGUIRRE PANCREATIC CANCER COPY NUMBER UP	-3.10439		BASSO B LYMPHOCYTE NETWORK	-2.8587		DEURIG T CELL PROLYMPHOCYTIC LEUKEMIA UP	2.3398
ELVIDGE HYPOXIA BY DMOG DN	-2.87257		LINDGREN BLADDER CANCER CLUSTER 3 UP	-3.10742		ELVIDGE HYPOXIA BY DMOG DN	-2.87257		KEGG DRUG METABOLISM OTHER ENZYMES	2.33419
REACTOME GTP HYDROLYSIS AND JOINING OF THE 60S RIBOSOMAL SUBUNIT	-2.88812		NOUZOVA TRETINOIN AND H4 ACETYLATION	-3.10926		REACTOME GTP HYDROLYSIS AND JOINING OF THE 60S RIBOSOMAL SUBUNIT	-2.88812		DOANE RESPONSE TO ANDROGEN UP	2.33403
KEGG NATURAL KILLER CELL MEDIATED CYTOTOXICITY	-2.89207		BUYTAERT PHOTODYNAMIC THERAPY STRESS DN	-3.11726		KEGG NATURAL KILLER CELL MEDIATED CYTOTOXICITY	-2.89207		SCHLOSSER MYC TARGETS AND SERUM RESPONSE UP	2.32574
LINDGREN BLADDER CANCER CLUSTER 3 DN	-2.89449		NIELSEN LIPOSARCOMA UP	-3.11815		LINDGREN BLADDER CANCER CLUSTER 3 DN	-2.89449		NIELSEN LEIOMYOSARCOMA UP	2.32318
REACTOME CDC20 PHOSPHO APC MEDIATED DEGRADATION OF CYCLIN A	-2.9106		CHARAFE BREAST CANCER LUMINAL VS BASAL UP	-3.11979		REACTOME CDC20 PHOSPHO APC MEDIATED DEGRADATION OF CYCLIN A	-2.9106		FONTAINE THYROID TUMOR UNCERTAIN MALIGNANCY DN	2.31903
BIOCARTA MTOR PATHWAY	-2.91064		KEGG B CELL RECEPTOR SIGNALING PATHWAY	-3.13703		BIOCARTA MTOR PATHWAY	-2.91064		REACTOME PROCESSING OF CAPPED INTRON CONTAINING PRE MRNA	2.31326
BENPORATH ES 1	-2.91908		BIOCARTA BIOPEPTIDES PATHWAY	-3.15983		BENPORATH ES 1	-2.91908		MYLLYKANGAS AMPLIFICATION HOT SPOT 14	2.30977
REACTOME HOST INTERACTIONS OF HIV FACTORS	-2.93102		ST DIFFERENTIATION PATHWAY IN PC12 CELLS	-3.1619		REACTOME HOST INTERACTIONS OF HIV FACTORS	-2.93102		CHIN BREAST CANCER COPY NUMBER UP	2.30795
KEGG LIMONENE AND PINENE DEGRADATION	-2.9349		BIOCARTA GSK3 PATHWAY	-3.17574		KEGG LIMONENE AND PINENE DEGRADATION	-2.9349		SPIELMAN LYMPHOBLAST EUROPEAN VS ASIAN DN	2.30395
MONNIER POSTRADIATION TUMOR ESCAPE UP	-2.93634		OZANNE AP1 TARGETS UP	-3.1766		MONNIER POSTRADIATION TUMOR ESCAPE UP	-2.93634		ABRAHAM ALPC VS MULTIPLE MYELOMA UP	2.30182
REACTOME DNA REPLICATION PRE INITIATION	-2.93659		DAVICIONI TARGETS OF PAX FOXO1 FUSIONS UP	-3.1775		REACTOME DNA REPLICATION PRE INITIATION	-2.93659		SU TESTIS	2.29411
GALE APL WITH FLT3 MUTATED UP	-2.93805		BARRIER COLON CANCER RECURRENCE DN	-3.17979		GALE APL WITH FLT3 MUTATED UP	-2.93805		KEGG VASOPRESSIN REGULATED WATER REABSORPTION	2.29378
REACTOME REGULATION OF APC ACTIVATORS BETWEEN G1 S AND EARLY ANAPHASE	-2.94568		MOREAUX MULTIPLE MYELOMA BY TACI DN	-3.185		REACTOME REGULATION OF APC ACTIVATORS BETWEEN G1 S AND EARLY ANAPHASE	-2.94568		BENPORATH MYC TARGETS WITH EBOX	2.28297
LIN MELANOMA COPY NUMBER UP	-2.94769		RASHI RESPONSE TO IONIZING RADIATION 5	-3.19069		LIN MELANOMA COPY NUMBER UP	-2.94769		REACTOME LYSOSOME VESICLE BIOGENESIS	2.27049
REACTOME AMINE DERIVED HORMONES	-2.95798		LINDGREN BLADDER CANCER WITH LOH IN CHR9Q	-3.1939		REACTOME AMINE DERIVED HORMONES	-2.95798		BIOCARTA CFTR PATHWAY	2.25086
REACTOME ACTIVATION OF NMDA RECEPTOR UPON GLUTAMATE BINDING AND POSTSYNAPTIC EVENTS	-2.95815		SENGUPTA NASOPHARYNGEAL CARCINOMA WITH LMP1 UP	-3.19485		REACTOME ACTIVATION OF NMDA RECEPTOR UPON GLUTAMATE BINDING AND POSTSYNAPTIC EVENTS	-2.95815		BIOCARTA AGR PATHWAY	2.24663
BILD MYC ONCOGENIC SIGNATURE	-2.96009		FUJII YBX1 TARGETS DN	-3.20129		BILD MYC ONCOGENIC SIGNATURE	-2.96009		KEGG PANTOTHENATE AND COA BIOSYNTHESIS	2.23572
HESS TARGETS OF HOXA9 AND MEIS1 UP	-2.96497		KOBAYASHI EGFR SIGNALING 6HR UP	-3.20741		HESS TARGETS OF HOXA9 AND MEIS1 UP	-2.96497		REACTOME NUCLEAR RECEPTOR TRANSCRIPTION PATHWAY	2.22732
JISON SICKLE CELL DISEASE DN	-2.97848		SHAFFER IRF4 TARGETS IN ACTIVATED DENDRITIC CELL	-3.20977		JISON SICKLE CELL DISEASE DN	-2.97848		NUTT GBM VS AO GLIOMA UP	2.22154
SCHUHMACHER MYC TARGETS UP	-2.97956		WEI MIR34A TARGETS	-3.21026		SCHUHMACHER MYC TARGETS UP	-2.97956		REACTOME CITRIC ACID CYCLE	2.21772
ELLWOOD MYC TARGETS DN	-2.98409		SIG PIP3 SIGNALING IN B LYMPHOCYTES	-3.21127		ELLWOOD MYC TARGETS DN	-2.98409		WHITESIDE CISPLATIN RESISTANCE UP	2.20956
SCHLOSSER MYC TARGETS AND SERUM RESPONSE UP	-2.98473		STEARMAN LUNG CANCER EARLY VS LATE UP	-3.21497		SCHLOSSER MYC TARGETS AND SERUM RESPONSE UP	-2.98473		BIOCARTA FREE PATHWAY	2.20428
REACTOME NEURORANSMITTER RECEPTOR BINDING AND DOWNSTREAM TRANSMISSION IN THE POSTSYNAPTIC CELL	-2.98648		TRACEY RESISTANCE TO IFNA2 DN	-3.21577		REACTOME NEURORANSMITTER RECEPTOR BINDING AND DOWNSTREAM TRANSMISSION IN THE POSTSYNAPTIC CELL	-2.98648		PROVENZANI METASTASIS UP	2.19742
CAIRO HEPATOBLASTOMA UP	-2.98701		AMIT EGF RESPONSE 240 HELA	-3.22668		CAIRO HEPATOBLASTOMA UP	-2.98701		MCBRYAN PUBERTAL BREAST 5 6WK DN	2.19733
HAMAI APOPTOSIS VIA TRAIL UP	-2.98788		DITTMER PTHLH TARGETS DN	-3.23589		HAMAI APOPTOSIS VIA TRAIL UP	-2.98788		REACTOME APOPTOTIC EXECUTION PHASE	2.19691
KIM GASTRIC CANCER CHEMOSENSITIVITY	-2.99027		FARMER BREAST CANCER APOCRINE VS BASAL	-3.23947		KIM GASTRIC CANCER CHEMOSENSITIVITY	-2.99027		SIG PIP3 SIGNALING IN CARDIAC MYOCTES	2.19066
REACTOME TRNA AMINOACYLATION	-3.00599		REACTOME ERK MAPK TARGETS	-3.24509		REACTOME TRNA AMINOACYLATION	-3.00599		BUDHU LIVER CANCER METASTASIS UP	2.17367
KEGG RENAL CELL CARCINOMA	-3.00789		BIOCARTA IL4 PATHWAY	-3.25824		KEGG RENAL CELL CARCINOMA	-3.00789		REACTOME PLC GAMMA1 SIGNALLING	2.16998
LASTOWSKA NEUROBLASTOMA COPY NUMBER UP	-3.01204		AMIT EGF RESPONSE 480 HELA	-3.26741		LASTOWSKA NEUROBLASTOMA COPY NUMBER UP	-3.01204		WANG ESOPHAGUS CANCER VS NORMAL DN	2.16264
SIG IL4RECEPTOR IN B LYPHOCYTES	-3.01864		GINESTIER BREAST CANCER ZNF217 AMPLIFIED DN	-3.27598		SIG IL4RECEPTOR IN B LYPHOCYTES	-3.01864		NGUYEN NOTCH1 TARGETS DN	2.14583
BIOCARTA CHREBP2 PATHWAY	-3.02023		BROWNE HCMV INFECTION 12HR DN	-3.29023		BIOCARTA CHREBP2 PATHWAY	-3.02023		MELLMAN TUT1 TARGETS DN	2.13694
PARENT MTOR SIGNALING UP	-3.03932		BIOCARTA CARM ER PATHWAY	-3.29212		PARENT MTOR SIGNALING UP	-3.03932		RICKMAN METASTASIS UP	2.13612
URS ADIPOCYTE DIFFERENTIATION DN	-3.04119		REACTOME TIE2 SIGNALING	-3.29213		URS ADIPOCYTE DIFFERENTIATION DN	-3.04119		BROWNE HCMV INFECTION 20HR UP	2.1345
ELVIDGE HIF1A TARGETS UP	-3.04156		PYEON CANCER HEAD AND NECK VS CERVICAL UP	-3.295		ELVIDGE HIF1A TARGETS UP	-3.04156		BRUNEAU SEPTATION VENTRICULAR	2.13429
YANG BREAST CANCER ESR1 LASER UP	-3.05672		MILI PSEUDOPODIA CHEMOTAXIS DN	-3.3041		YANG BREAST CANCER ESR1 LASER UP	-3.05672		FAELT B CLL WITH VH3 21 UP	2.13296
REACTOME APOPTOSIS	-3.05684		MARKEY RB1 CHRONIC LOF UP	-3.30703		REACTOME APOPTOSIS	-3.05684		KEGG GNRH SIGNALING PATHWAY	2.12338
BIOCARTA FMLP PATHWAY	-3.05777		REACTOME PROCESSING OF CAPPED INTRON CONTAINING PRE MRNA	-3.30731		BIOCARTA FMLP PATHWAY	-3.05777		KEGG GLYOXYLATE AND DICARBOXYLATE METABOLISM	2.11353
MORI EMU MYC LYMPHOMA BY ONSET TIME UP	-3.07297		WU SILENCED BY METHYLATION IN BLADDER CANCER	-3.31008		MORI EMU MYC LYMPHOMA BY ONSET TIME UP	-3.07297		KEGG LYSOSOME	2.10422
REACTOME POST NMDA RECEPTOR ACTIVATION EVENTS	-3.07519		KEGG CELL CYCLE	-3.34029		REACTOME POST NMDA RECEPTOR ACTIVATION EVENTS	-3.07519		WATANABE RECTAL CANCER RADIOTHERAPY RESPONSIVE UP	2.10291
RIZ ERYTHROID DIFFERENTIATION CCNE1	-3.07699		ST PHOSPHOINOSITIDE 3 KINASE PATHWAY	-3.34062		RIZ ERYTHROID DIFFERENTIATION CCNE1	-3.07699		HOFMANN MYELODYSPLASTIC SYNDROM HIGH RISK UP	2.10062
HEIDENBLAD AMPLICON 8Q24 UP	-3.07728		WANG LMO4 TARGETS UP	-3.34311		HEIDENBLAD AMPLICON 8Q24 UP	-3.07728		MCCLUNG CREB1 TARGETS DN	2.0974
CHIANG LIVER CANCER SUBCLASS POLYSOMY7 DN	-3.07995		REACTOME ELONGATION AND PROCESSING OF CAPPED TRANSCRIPTS	-3.34683		CHIANG LIVER CANCER SUBCLASS POLYSOMY7 DN	-3.07995		KIM RESPONSE TO TSA AND DECITABINE DN	2.0852
REACTOME TRANSLATION	-3.08822		TSENG IRS1 TARGETS UP	-3.34923		REACTOME TRANSLATION	-3.08822		TOYOTA TARGETS OF MIR34B AND MIR34C	2.07433
PUIFFE INVASION INHIBITED BY ASCITES DN	-3.08865		REACTOME MAP KINASES ACTIVATION IN TLR CASCADE	-3.35948		PUIFFE INVASION INHIBITED BY ASCITES DN	-3.08865		CROMER METASTASIS DN	2.05957
THUM SYSTOLIC HEART FAILURE DN	-3.10692		FOURNIER ACINAR DEVELOPMENT LATE 2	-3.36151		THUM SYSTOLIC HEART FAILURE DN	-3.10692		REACTOME CYTOSOLIC TRNA AMINOACYLATION	2.05432
CREIGHTON ENDOCRINE THERAPY RESISTANCE 4	-3.12415		CHESLER BRAIN QTL CIS	-3.36681		CREIGHTON ENDOCRINE THERAPY RESISTANCE 4	-3.12415		TESAR ALK TARGETS HUMAN ES 5D DN	2.04106
AMBROSINI FLAVOPIRIDOL TREATMENT TP53	-3.12768		GARGALOVIC RESPONSE TO OXIDIZED PHOSPHOLIPIDS GREEN DN	-3.37766		AMBROSINI FLAVOPIRIDOL TREATMENT TP53	-3.12768		TESAR ALK TARGETS HUMAN ES 4D DN	2.03629
STEARMAN LUNG CANCER EARLY VS LATE UP	-3.12889		REACTOME SIGNALING IN IMMUNE SYSTEM	-3.37834		STEARMAN LUNG CANCER EARLY VS LATE UP	-3.12889		MYLLYKANGAS AMPLIFICATION HOT SPOT 24	2.0305
WANG SMARCE1 TARGETS DN	-3.1323		GENTILE UV HIGH DOSE DN	-3.37989		WANG SMARCE1 TARGETS DN	-3.1323		REACTOME DOWN STREAM SIGNAL TRANSDUCTION	2.02513
NOUZOVA TRETINOIN AND H4 ACETYLATION	-3.13654		MISHRA CARCINOMA ASSOCIATED FIBROBLAST UP	-3.38658		NOUZOVA TRETINOIN AND H4 ACETYLATION	-3.13654		NIELSEN SCHWANNOMA DN	2.02374
REACTOME TRANSLATION INITIATION COMPLEX FORMATION	-3.14308		LOCKWOOD AMPLIFIED IN LUNG CANCER	-3.39666		REACTOME TRANSLATION INITIATION COMPLEX FORMATION	-3.14308		SETLUR PROSTATE CANCER TMPRSS2 ERG FUSION DN	2.0211
BIDUS METASTASIS UP	-3.15319		HELLER HDAC TARGETS DN	-3.39875		BIDUS METASTASIS UP	-3.15319		HOFMANN MYELODYSPLASTIC SYNDROM LOW RISK DN	2.01485
GAZDA DIAMOND BLACKFAN ANEMIA ERYTHROID DN	-3.16217		ST ERK1 ERK2 MAPK PATHWAY	-3.39912		GAZDA DIAMOND BLACKFAN ANEMIA ERYTHROID DN	-3.16217		REACTOME SIGNALING BY EGFR	2.0095
RODWELL AGING KIDNEY NO BLOOD DN	-3.17522		RUTELLA RESPONSE TO CSF2RB AND IL4 DN	-3.39964		RODWELL AGING KIDNEY NO BLOOD DN	-3.17522		CREIGHTON AKT1 SIGNALING VIA MTOR UP	2.00578
NUYTTEN NIPP1 TARGETS UP	-3.1833		GAZDA DIAMOND BLACKFAN ANEMIA PROGENITOR DN	-3.40669		NUYTTEN NIPP1 TARGETS UP	-3.1833		REACTOME POST CHAPERONIN TUBULIN FOLDING PATHWAY	-2.03201
LINDGREN BLADDER CANCER CLUSTER 2A DN	-3.18838		BENPORATH SOX2 TARGETS	-3.41084		LINDGREN BLADDER CANCER CLUSTER 2A DN	-3.18838		REACTOME ADHERENS JUNCTIONS INTERACTIONS	-2.04975
REACTOME METABOLISM OF CARBOHYDRATES	-3.19163		KEGG MELANOMA	-3.41733		REACTOME METABOLISM OF CARBOHYDRATES	-3.19163		REACTOME REGULATION OF APC ACTIVATORS BETWEEN G1 S AND EARLY ANAPHASE	-2.09871
YAO TEMPORAL RESPONSE TO PROGESTERONE CLUSTER 11	-3.19208		SMIRNOV CIRCULATING ENDOTHELIOCYTES IN CANCER UP	-3.41819		YAO TEMPORAL RESPONSE TO PROGESTERONE CLUSTER 11	-3.19208		KEGG PROTEASOME	-2.10821
KEGG UBIQUITIN MEDIATED PROTEOLYSIS	-3.19354		REACTOME TRANSCRIPTION	-3.41928		KEGG UBIQUITIN MEDIATED PROTEOLYSIS	-3.19354		REACTOME ASSOCIATION OF LICENSING FACTORS WITH THE PREREPLICATIVE COMPLEX	-2.11862
WEST ADRENOCORTICAL TUMOR UP	-3.1999		NOJIMA SFRP2 TARGETS DN	-3.42763		WEST ADRENOCORTICAL TUMOR UP	-3.1999		REACTOME AUTODEGRADATION OF CDH1 BY CDH1 APC	-2.1257
BONOME OVARIAN CANCER SURVIVAL SUBOPTIMAL DEBULKING	-3.21436		LIU SOX4 TARGETS UP	-3.42831		BONOME OVARIAN CANCER SURVIVAL SUBOPTIMAL DEBULKING	-3.21436		LEE LIVER CANCER SURVIVAL DN	-2.16283
BOYLAN MULTIPLE MYELOMA D UP	-3.21709		BIOCARTA CREB PATHWAY	-3.43061		BOYLAN MULTIPLE MYELOMA D UP	-3.21709		MILI PSEUDOPODIA HAPTOTAXIS UP	-2.1629
KRIGE RESPONSE TO TOSEDOSTAT 24HR UP	-3.22409		RUTELLA RESPONSE TO HGF DN	-3.43918		KRIGE RESPONSE TO TOSEDOSTAT 24HR UP	-3.22409		REACTOME M G1 TRANSITION	-2.1653
GOLDRATH HOMEOSTATIC PROLIFERATION	-3.22517		BIOCARTA PTEN PATHWAY	-3.44235		GOLDRATH HOMEOSTATIC PROLIFERATION	-3.22517		REACTOME STABILIZATION OF P53	-2.19765
MILI PSEUDOPODIA CHEMOTAXIS UP	-3.23615		BOYLAN MULTIPLE MYELOMA D CLUSTER UP	-3.45403		MILI PSEUDOPODIA CHEMOTAXIS UP	-3.23615		YAO TEMPORAL RESPONSE TO PROGESTERONE CLUSTER 10	-2.22107
JAERVINEN AMPLIFIED IN LARYNGEAL CANCER	-3.24231		NIKOLSKY BREAST CANCER 21Q22 AMPLICON	-3.45577		JAERVINEN AMPLIFIED IN LARYNGEAL CANCER	-3.24231		REACTOME DNA REPLICATION PRE INITIATION	-2.22855
REACTOME HIV INFECTION	-3.25801		LIN APC TARGETS	-3.47746		REACTOME HIV INFECTION	-3.25801		VETTER TARGETS OF PRKCA AND ETS1 DN	-2.24651
GINESTIER BREAST CANCER ZNF217 AMPLIFIED DN	-3.2704		HUANG DASATINIB RESISTANCE UP	-3.4924		GINESTIER BREAST CANCER ZNF217 AMPLIFIED DN	-3.2704		PALOMERO GSI SENSITIVITY DN	-2.26543
VANTVEER BREAST CANCER POOR PROGNOSIS	-3.27925		BIDUS METASTASIS DN	-3.51988		VANTVEER BREAST CANCER POOR PROGNOSIS	-3.27925		VANTVEER BREAST CANCER ESR1 DN	-2.27131
REACTOME TRANSMISSION ACROSS CHEMICAL SYNAPSES	-3.28245		ELVIDGE HIF2A TARGETS UP	-3.53018		REACTOME TRANSMISSION ACROSS CHEMICAL SYNAPSES	-3.28245		GAZDA DIAMOND BLACKFAN ANEMIA PROGENITOR DN	-2.32228
DANG MYC TARGETS UP	-3.28436		BROWNE HCMV INFECTION 20HR UP	-3.5325		DANG MYC TARGETS UP	-3.28436		REACTOME MRNA DECAY BY 3 TO 5 EXORIBONUCLEASE	-2.37635
MUELLER PLURINET	-3.30304		BIOCARTA SHH PATHWAY	-3.5385		MUELLER PLURINET	-3.30304		AKL HTLV1 INFECTION DN	-2.46928
REACTOME PLATELET ACTIVATION TRIGGERS	-3.30472		UDAYAKUMAR MED1 TARGETS DN	-3.5494		REACTOME PLATELET ACTIVATION TRIGGERS	-3.30472		VERHAAK AML WITH NPM1 MUTATED DN	-2.51603
RIZ ERYTHROID DIFFERENTIATION	-3.30487		VERRECCHIA RESPONSE TO TGFB1 C4	-3.56175		RIZ ERYTHROID DIFFERENTIATION	-3.30487		ALONSO METASTASIS EMT UP	-2.52045
SENESE HDAC3 TARGETS DN	-3.30768		VALK AML CLUSTER 11	-3.5718		SENESE HDAC3 TARGETS DN	-3.30768		TANG SENESCENCE TP53 TARGETS UP	-2.5381
CAIRO LIVER DEVELOPMENT UP	-3.30918		BENPORATH NANOG TARGETS	-3.57978		CAIRO LIVER DEVELOPMENT UP	-3.30918		LUI THYROID CANCER CLUSTER 3	-2.59229
HATADA METHYLATED IN LUNG CANCER UP	-3.31117		DAVICIONI MOLECULAR ARMS VS ERMS DN	-3.58079		HATADA METHYLATED IN LUNG CANCER UP	-3.31117		KEGG GLYCOSAMINOGLYCAN BIOSYNTHESIS CHONDROITIN SULFATE	-2.61981
CASORELLI ACUTE PROMYELOCYTIC LEUKEMIA DN	-3.3193		IWANAGA CARCINOGENESIS BY KRAS PTEN DN	-3.58217		CASORELLI ACUTE PROMYELOCYTIC LEUKEMIA DN	-3.3193		LIANG HEMATOPOIESIS STEM CELL NUMBER SMALL VS HUGE UP	-2.6233
BIOCARTA GH PATHWAY	-3.33046		KEGG SMALL CELL LUNG CANCER	-3.5824		BIOCARTA GH PATHWAY	-3.33046		CASORELLI APL SECONDARY VS DE NOVO DN	-2.74358
KEGG OOCYTE MEIOSIS	-3.33205		ZHANG BREAST CANCER PROGENITORS UP	-3.58856		KEGG OOCYTE MEIOSIS	-3.33205		POTTI CYTOXAN SENSITIVITY	-2.75676
REACTOME MITOTIC M M G1 PHASES	-3.33273		HAHTOLA MYCOSIS FUNGOIDES CD4 DN	-3.59088		REACTOME MITOTIC M M G1 PHASES	-3.33273		MILI PSEUDOPODIA CHEMOTAXIS UP	-2.75866
OSMAN BLADDER CANCER UP	-3.3376		BIOCARTA TPO PATHWAY	-3.5949		OSMAN BLADDER CANCER UP	-3.3376		HAHTOLA CTCL PATHOGENESIS	-2.77642
REACTOME M G1 TRANSITION	-3.35312		BLUM RESPONSE TO SALIRASIB UP	-3.61483		REACTOME M G1 TRANSITION	-3.35312		TAKEDA TARGETS OF NUP98 HOXA9 FUSION 10D UP	-2.78561
PELLICCIOTTA HDAC IN ANTIGEN PRESENTATION DN	-3.35322		CREIGHTON ENDOCRINE THERAPY RESISTANCE 3	-3.63026		PELLICCIOTTA HDAC IN ANTIGEN PRESENTATION DN	-3.35322		HAHTOLA SEZARY SYNDROM DN	-2.79243
REACTOME AUTODEGRADATION OF CDH1 BY CDH1 APC	-3.36401		TOYOTA TARGETS OF MIR34B AND MIR34C	-3.63083		REACTOME AUTODEGRADATION OF CDH1 BY CDH1 APC	-3.36401		HAMAI APOPTOSIS VIA TRAIL UP	-2.81817
BIOCARTA CERAMIDE PATHWAY	-3.36633		LAIHO COLORECTAL CANCER SERRATED DN	-3.63787		BIOCARTA CERAMIDE PATHWAY	-3.36633		VALK AML CLUSTER 10	-2.83403
WONG MITOCHONDRIA GENE MODULE	-3.37005		LIU PROSTATE CANCER DN	-3.66425		WONG MITOCHONDRIA GENE MODULE	-3.37005		REACTOME TRANSLATION INITIATION COMPLEX FORMATION	-2.88129
TURASHVILI BREAST DUCTAL CARCINOMA VS LOBULAR NORMAL UP	-3.37487		KAUFFMANN DNA REPLICATION GENES	-3.66599		TURASHVILI BREAST DUCTAL CARCINOMA VS LOBULAR NORMAL UP	-3.37487		JAATINEN HEMATOPOIETIC STEM CELL UP	-2.91927
REACTOME CDT1 ASSOCIATION WITH THE CDC6 ORC ORIGIN COMPLEX	-3.38413		TONKS TARGETS OF RUNX1 RUNX1T1 FUSION HSC UP	-3.68915		REACTOME CDT1 ASSOCIATION WITH THE CDC6 ORC ORIGIN COMPLEX	-3.38413		REACTOME METABOLISM OF PROTEINS	-2.98966
DAIRKEE TERT TARGETS UP	-3.40154		BIOCARTA EGFR SMRTE PATHWAY	-3.69279		DAIRKEE TERT TARGETS UP	-3.40154		REACTOME FORMATION OF THE TERNARY COMPLEX AND SUBSEQUENTLY THE 43S COMPLEX	-3.01183
REACTOME METABOLISM OF MRNA	-3.41037		MULLIGHAN MLL SIGNATURE 2 DN	-3.71318		REACTOME METABOLISM OF MRNA	-3.41037		MAINA HYPOXIA VHL TARGETS UP	-3.11198
BIOCARTA NDKDYNAMIN PATHWAY	-3.4147		DELYS THYROID CANCER UP	-3.71705		BIOCARTA NDKDYNAMIN PATHWAY	-3.4147		TAKEDA TARGETS OF NUP98 HOXA9 FUSION 8D UP	-3.17765
DEURIG T CELL PROLYMPHOCYTIC LEUKEMIA UP	-3.41979		HOSHIDA LIVER CANCER SURVIVAL UP	-3.71955		DEURIG T CELL PROLYMPHOCYTIC LEUKEMIA UP	-3.41979		TAKEDA TARGETS OF NUP98 HOXA9 FUSION 16D UP	-3.33472
RIZKI TUMOR INVASIVENESS 2D DN	-3.42099		ZHOU INFLAMMATORY RESPONSE FIMA DN	-3.73059		RIZKI TUMOR INVASIVENESS 2D DN	-3.42099		ACEVEDO NORMAL TISSUE ADJACENT TO LIVER TUMOR UP	-3.48077
LIN NPAS4 TARGETS UP	-3.43018		BIOCARTA GH PATHWAY	-3.73681		LIN NPAS4 TARGETS UP	-3.43018		REACTOME INSULIN SYNTHESIS AND SECRETION	-3.49737
KIM MYC AMPLIFICATION TARGETS UP	-3.45145		WANG ESOPHAGUS CANCER VS NORMAL DN	-3.73959		KIM MYC AMPLIFICATION TARGETS UP	-3.45145		GRAHAM CML DIVIDING VS NORMAL DIVIDING DN	-3.57066
SPIELMAN LYMPHOBLAST EUROPEAN VS ASIAN UP	-3.45544		CAIRO LIVER DEVELOPMENT UP	-3.74096		SPIELMAN LYMPHOBLAST EUROPEAN VS ASIAN UP	-3.45544		CUI TCF21 TARGETS UP	-3.60375
IVANOVA HEMATOPOIESIS EARLY PROGENITOR	-3.49356		WANG CLIM2 TARGETS DN	-3.75528		IVANOVA HEMATOPOIESIS EARLY PROGENITOR	-3.49356		VALK AML CLUSTER 2	-3.65836
REACTOME STABILIZATION OF P53	-3.49622		RODRIGUES THYROID CARCINOMA DN	-3.76933		REACTOME STABILIZATION OF P53	-3.49622		FLECHNER BIOPSY KIDNEY TRANSPLANT OK VS DONOR UP	-3.67486
PEREZ TP53 TARGETS	-3.49745		KEGG NEUROTROPHIN SIGNALING PATHWAY	-3.77396		PEREZ TP53 TARGETS	-3.49745		REACTOME INFLUENZA VIRAL RNA TRANSCRIPTION AND REPLICATION	-3.7262
REACTOME CREB PHOSPHORYLATION THROUGH THE ACTIVATION OF CAMKII	-3.50055		SESTO RESPONSE TO UV C8	-3.7846		REACTOME CREB PHOSPHORYLATION THROUGH THE ACTIVATION OF CAMKII	-3.50055		DACOSTA ERCC3 ALLELE XPCS VS TTD DN	-3.83374
REACTOME METABOLISM OF RNA	-3.50278		BIOCARTA EGF PATHWAY	-3.79298		REACTOME METABOLISM OF RNA	-3.50278		REACTOME TRANSLATION	-3.85879
REACTOME GLUCOSE METABOLISM	-3.50485		MULLIGHAN NPM1 MUTATED SIGNATURE 2 UP	-3.80379		REACTOME GLUCOSE METABOLISM	-3.50485		REACTOME REGULATION OF GENE EXPRESSION IN BETA CELLS	-3.97102
REACTOME VIF MEDIATED DEGRADATION OF APOBEC3G	-3.50669		LIN NPAS4 TARGETS UP	-3.81127		REACTOME VIF MEDIATED DEGRADATION OF APOBEC3G	-3.50669		LINDGREN BLADDER CANCER HIGH RECURRENCE	-4.0418
KEGG PROPANOATE METABOLISM	-3.52219		MCBRYAN PUBERTAL BREAST 4 5WK DN	-3.82222		KEGG PROPANOATE METABOLISM	-3.52219		REACTOME REGULATION OF BETA CELL DEVELOPMENT	-4.07303
BIOCARTA IL4 PATHWAY	-3.55411		RODRIGUES DCC TARGETS DN	-3.82884		BIOCARTA IL4 PATHWAY	-3.55411		SCHUETZ BREAST CANCER DUCTAL INVASIVE UP	-4.07744
HOSHIDA LIVER CANCER SUBCLASS S2	-3.55615		BENPORATH CYCLING GENES	-3.83029		HOSHIDA LIVER CANCER SUBCLASS S2	-3.55615		ROY WOUND BLOOD VESSEL UP	-4.23845
KIM WT1 TARGETS DN	-3.56146		STEIN ESRRA TARGETS DN	-3.83598		KIM WT1 TARGETS DN	-3.56146		TONKS TARGETS OF RUNX1 RUNX1T1 FUSION SUSTAINED IN MONOCYTE DN	-4.29685
FARMER BREAST CANCER CLUSTER 6	-3.5738		IIZUKA LIVER CANCER PROGRESSION L0 L1 UP	-3.83879		FARMER BREAST CANCER CLUSTER 6	-3.5738		REACTOME PEPTIDE CHAIN ELONGATION	-4.39202
NIKOLSKY BREAST CANCER 16Q24 AMPLICON	-3.57492		MULLIGHAN NPM1 MUTATED SIGNATURE 1 UP	-3.8437		NIKOLSKY BREAST CANCER 16Q24 AMPLICON	-3.57492		REACTOME VIRAL MRNA TRANSLATION	-4.41033
LIU SOX4 TARGETS DN	-3.59078		KEGG ENDOMETRIAL CANCER	-3.84508		LIU SOX4 TARGETS DN	-3.59078		KEGG RIBOSOME	-4.49654
DING LUNG CANCER EXPRESSION BY COPY NUMBER	-3.59258		AKL HTLV1 INFECTION DN	-3.85539		DING LUNG CANCER EXPRESSION BY COPY NUMBER	-3.59258		REACTOME GTP HYDROLYSIS AND JOINING OF THE 60S RIBOSOMAL SUBUNIT	-4.55998
REACTOME ACTIVATED AMPK STIMULATES FATTY ACID OXIDATION IN MUSCLE	-3.60108		CAIRO HEPATOBLASTOMA UP	-3.85824		REACTOME ACTIVATED AMPK STIMULATES FATTY ACID OXIDATION IN MUSCLE	-3.60108		PICCALUGA ANGIOIMMUNOBLASTIC LYMPHOMA UP	-4.69309
REACTOME NCAM SIGNALING FOR NEURITE OUT GROWTH	-3.61563		BIOCARTA MYOSIN PATHWAY	-3.85932		REACTOME NCAM SIGNALING FOR NEURITE OUT GROWTH	-3.61563		SENGUPTA NASOPHARYNGEAL CARCINOMA UP	-4.78572
REACTOME P53 INDEPENDENT DNA DAMAGE RESPONSE	-3.62098		ASTON MAJOR DEPRESSIVE DISORDER DN	-3.86032		REACTOME P53 INDEPENDENT DNA DAMAGE RESPONSE	-3.62098		REACTOME FORMATION OF A POOL OF FREE 40S SUBUNITS	-4.82211
REACTOME REGULATION OF ORNITHINE DECARBOXYLASE	-3.62198		KEGG PROGESTERONE MEDIATED OOCYTE MATURATION	-3.87703		REACTOME REGULATION OF ORNITHINE DECARBOXYLASE	-3.62198		KEGG ECM RECEPTOR INTERACTION	-5.17607
HORIUCHI WTAP TARGETS DN	-3.63041		HOSHIDA LIVER CANCER SUBCLASS S1	-3.87995		HORIUCHI WTAP TARGETS DN	-3.63041		TURASHVILI BREAST DUCTAL CARCINOMA VS LOBULAR NORMAL UP	-5.36973
KEGG ERBB SIGNALING PATHWAY	-3.63873		BIOCARTA PDGF PATHWAY	-3.88019		KEGG ERBB SIGNALING PATHWAY	-3.63873		TURASHVILI BREAST LOBULAR CARCINOMA VS LOBULAR NORMAL DN	-6.07577
REACTOME SCF BETA TRCP MEDIATED DEGRADATION OF EMI1	-3.64242		LASTOWSKA NEUROBLASTOMA COPY NUMBER UP	-3.88771		REACTOME SCF BETA TRCP MEDIATED DEGRADATION OF EMI1	-3.64242		TURASHVILI BREAST LOBULAR CARCINOMA VS DUCTAL NORMAL UP	-6.09553
REACTOME CREB PHOPHORYLATION THROUGH THE ACTIVATION OF RAS	-3.64722		ST INTEGRIN SIGNALING PATHWAY	-3.89632		REACTOME CREB PHOPHORYLATION THROUGH THE ACTIVATION OF RAS	-3.64722		TURASHVILI BREAST DUCTAL CARCINOMA VS DUCTAL NORMAL UP	-6.30341
ZHOU INFLAMMATORY RESPONSE LIVE DN	-3.64772		REACTOME TRKA SIGNALLING FROM THE PLASMA MEMBRANE	-3.89643		ZHOU INFLAMMATORY RESPONSE LIVE DN	-3.64772		YAO TEMPORAL RESPONSE TO PROGESTERONE CLUSTER 16	-6.37856
ZHOU INFLAMMATORY RESPONSE LPS DN	-3.64772		SWEET LUNG CANCER KRAS DN	-3.9011		ZHOU INFLAMMATORY RESPONSE LPS DN	-3.64772		CROMER TUMORIGENESIS UP	-7.18432
MULLIGHAN NPM1 MUTATED SIGNATURE 1 UP	-3.65687		REACTOME FORMATION AND MATURATION OF MRNA TRANSCRIPT	-3.90218		MULLIGHAN NPM1 MUTATED SIGNATURE 1 UP	-3.65687		FARMER BREAST CANCER CLUSTER 5	-8.38508
RICKMAN METASTASIS UP	-3.66803		REACTOME CONVERSION FROM APC CDC20 TO APC CDH1 IN LATE ANAPHASE	-3.91227		RICKMAN METASTASIS UP	-3.66803
UEDA CENTRAL CLOCK	-3.69236		LU AGING BRAIN DN	-3.91328		UEDA CENTRAL CLOCK	-3.69236		Pathway	Zratio O-M
YU MYC TARGETS UP	-3.69387		KEGG NON SMALL CELL LUNG CANCER	-3.92694		YU MYC TARGETS UP	-3.69387		REN ALVEOLAR RHABDOMYOSARCOMA DN	7.89977
KUROKAWA LIVER CANCER CHEMOTHERAPY DN	-3.71556		REACTOME NUCLEAR EVENTS KINASE AND TRANSCRIPTION FACTOR ACTIVATION	-3.93967		KUROKAWA LIVER CANCER CHEMOTHERAPY DN	-3.71556		REACTOME INFLUENZA LIFE CYCLE	7.65153
MOOTHA GLYCOGEN METABOLISM	-3.72126		CREIGHTON ENDOCRINE THERAPY RESISTANCE 2	-3.94429		MOOTHA GLYCOGEN METABOLISM	-3.72126		REACTOME GTP HYDROLYSIS AND JOINING OF THE 60S RIBOSOMAL SUBUNIT	7.56811
MASSARWEH TAMOXIFEN RESISTANCE UP	-3.73211		BILD MYC ONCOGENIC SIGNATURE	-3.94738		MASSARWEH TAMOXIFEN RESISTANCE UP	-3.73211		REACTOME METABOLISM OF PROTEINS	7.29151
REACTOME RAS ACTIVATION UOPN CA2 INFUX THROUGH NMDA RECEPTOR	-3.76861		KEGG WNT SIGNALING PATHWAY	-3.96377		REACTOME RAS ACTIVATION UOPN CA2 INFUX THROUGH NMDA RECEPTOR	-3.76861		RODWELL AGING KIDNEY NO BLOOD UP	7.26371
BIOCARTA RAS PATHWAY	-3.77247		LINDGREN BLADDER CANCER CLUSTER 1 DN	-3.96512		BIOCARTA RAS PATHWAY	-3.77247		REACTOME TRANSLATION	7.20075
MARTINEZ RESPONSE TO TRABECTEDIN DN	-3.77992		ROZANOV MMP14 TARGETS UP	-3.96633		MARTINEZ RESPONSE TO TRABECTEDIN DN	-3.77992		REACTOME PEPTIDE CHAIN ELONGATION	7.16098
DOUGLAS BMI1 TARGETS UP	-3.78279		PARK HSC MARKERS	-3.97261		DOUGLAS BMI1 TARGETS UP	-3.78279		REACTOME FORMATION OF A POOL OF FREE 40S SUBUNITS	7.02212
RODRIGUES THYROID CARCINOMA POORLY DIFFERENTIATED UP	-3.78692		BIOCARTA MAPK PATHWAY	-3.9754		RODRIGUES THYROID CARCINOMA POORLY DIFFERENTIATED UP	-3.78692		KEGG RIBOSOME	6.90797
TURASHVILI BREAST LOBULAR CARCINOMA VS LOBULAR NORMAL DN	-3.79254		ELVIDGE HYPOXIA DN	-3.97749		TURASHVILI BREAST LOBULAR CARCINOMA VS LOBULAR NORMAL DN	-3.79254		AMIT EGF RESPONSE 480 HELA	6.78301
RAMALHO STEMNESS UP	-3.80705		GEISS RESPONSE TO DSRNA DN	-3.97797		RAMALHO STEMNESS UP	-3.80705		OSMAN BLADDER CANCER DN	6.72977
KEGG WNT SIGNALING PATHWAY	-3.8207		SENESE HDAC2 TARGETS UP	-3.97873		KEGG WNT SIGNALING PATHWAY	-3.8207		REACTOME VIRAL MRNA TRANSLATION	6.67605
BIOCARTA IGF1MTOR PATHWAY	-3.84078		LUI THYROID CANCER PAX8 PPARG UP	-3.98584		BIOCARTA IGF1MTOR PATHWAY	-3.84078		REACTOME REGULATION OF GENE EXPRESSION IN BETA CELLS	6.62137
REACTOME BRANCHED CHAIN AMINO ACID CATABOLISM	-3.84328		OUILLETTE CLL 13Q14 DELETION DN	-3.98647		REACTOME BRANCHED CHAIN AMINO ACID CATABOLISM	-3.84328		KEGG SPLICEOSOME	6.58125
GRADE COLON CANCER UP	-3.85299		WENDT COHESIN TARGETS UP	-3.9993		GRADE COLON CANCER UP	-3.85299		REACTOME GENE EXPRESSION	6.50943
ELVIDGE HYPOXIA DN	-3.86856		ZHONG RESPONSE TO AZACITIDINE AND TSA UP	-4.007		ELVIDGE HYPOXIA DN	-3.86856		REACTOME INSULIN SYNTHESIS AND SECRETION	6.44041
ST INTERLEUKIN 4 PATHWAY	-3.87863		MARTINEZ TP53 TARGETS DN	-4.0084		ST INTERLEUKIN 4 PATHWAY	-3.87863		REACTOME PROCESSING OF CAPPED INTRON CONTAINING PRE MRNA	6.38351
SAKAI CHRONIC HEPATITIS VS LIVER CANCER UP	-3.88368		KEGG RENAL CELL CARCINOMA	-4.01022		SAKAI CHRONIC HEPATITIS VS LIVER CANCER UP	-3.88368		NAKAYAMA SOFT TISSUE TUMORS PCA1 UP	6.33077
ZHANG BREAST CANCER PROGENITORS UP	-3.88371		REACTOME SIGNALLING BY NGF	-4.01662		ZHANG BREAST CANCER PROGENITORS UP	-3.88371		REACTOME INFLUENZA VIRAL RNA TRANSCRIPTION AND REPLICATION	6.20182
KEGG PROTEASOME	-3.91151		BIOCARTA EIF4 PATHWAY	-4.01839		KEGG PROTEASOME	-3.91151		RODWELL AGING KIDNEY UP	6.18814
BLALOCK ALZHEIMERS DISEASE UP	-3.94014		REACTOME MAPK TARGETS NUCLEAR EVENTS MEDIATED BY MAP KINASES	-4.02849			-3.92923		FARMER BREAST CANCER CLUSTER 5	6.13763
GARY CD5 TARGETS UP	-3.96019		REACTOME IRS RELATED EVENTS	-4.02866		BLALOCK ALZHEIMERS DISEASE UP	-3.94014		MCLACHLAN DENTAL CARIES UP	6.09584
BOYAULT LIVER CANCER SUBCLASS G3 UP	-3.96119		NUYTTEN NIPP1 TARGETS UP	-4.03327		GARY CD5 TARGETS UP	-3.96019		CHARAFE BREAST CANCER LUMINAL VS MESENCHYMAL DN	6.01804
NUYTTEN EZH2 TARGETS DN	-3.96457		GARY CD5 TARGETS UP	-4.04518		BOYAULT LIVER CANCER SUBCLASS G3 UP	-3.96119		BILD MYC ONCOGENIC SIGNATURE	5.97836
ACEVEDO NORMAL TISSUE ADJACENT TO LIVER TUMOR DN	-3.96851		REACTOME REGULATION OF RHEB GTPASE ACTIVITY BY AMPK	-4.04541		NUYTTEN EZH2 TARGETS DN	-3.96457		REACTOME REGULATION OF BETA CELL DEVELOPMENT	5.93611
BERENJENO TRANSFORMED BY RHOA DN	-4.00002		KEGG PROSTATE CANCER	-4.04556		ACEVEDO NORMAL TISSUE ADJACENT TO LIVER TUMOR DN	-3.96851		MCLACHLAN DENTAL CARIES DN	5.87385
KEGG NEUROTROPHIN SIGNALING PATHWAY	-4.0217		JI RESPONSE TO FSH UP	-4.05341		BERENJENO TRANSFORMED BY RHOA DN	-4.00002		PUJANA ATM PCC NETWORK	5.84406
REACTOME SIGNALING BY WNT	-4.02289		SIG INSULIN RECEPTOR PATHWAY IN CARDIAC MYOCYTES	-4.05957		KEGG NEUROTROPHIN SIGNALING PATHWAY	-4.0217		REACTOME TRANSLATION INITIATION COMPLEX FORMATION	5.72878
DOUGLAS BMI1 TARGETS DN	-4.02471		NAKAYAMA FRA2 TARGETS	-4.0671		REACTOME SIGNALING BY WNT	-4.02289		WU CELL MIGRATION	5.70713
NIKOLSKY BREAST CANCER 11Q12 Q14 AMPLICON	-4.02574		KONDO PROSTATE CANCER HCP WITH H3K27ME3	-4.06807		DOUGLAS BMI1 TARGETS DN	-4.02471		PICCALUGA ANGIOIMMUNOBLASTIC LYMPHOMA UP	5.6921
REACTOME IRS RELATED EVENTS	-4.02883		GAL LEUKEMIC STEM CELL UP	-4.0694		NIKOLSKY BREAST CANCER 11Q12 Q14 AMPLICON	-4.02574		REACTOME ELONGATION AND PROCESSING OF CAPPED TRANSCRIPTS	5.65283
REACTOME GLYCOGEN BREAKDOWN GLYCOGENOLYSIS	-4.03103		KEGG ACUTE MYELOID LEUKEMIA	-4.07465		REACTOME IRS RELATED EVENTS	-4.02883		RUIZ TNC TARGETS DN	5.61366
GALE APL WITH FLT3 MUTATED DN	-4.03721		JAATINEN HEMATOPOIETIC STEM CELL UP	-4.08078		REACTOME GLYCOGEN BREAKDOWN GLYCOGENOLYSIS	-4.03103		CAIRO HEPATOBLASTOMA CLASSES UP	5.60296
GENTILE UV HIGH DOSE DN	-4.07089		VERRECCHIA DELAYED RESPONSE TO TGFB1	-4.08151		GALE APL WITH FLT3 MUTATED DN	-4.03721		MURAKAMI UV RESPONSE 6HR UP	5.56885
WALLACE JAK2 TARGETS UP	-4.09411		GEORGES CELL CYCLE MIR192 TARGETS	-4.08453		GENTILE UV HIGH DOSE DN	-4.07089		SWEET KRAS TARGETS DN	5.54395
REACTOME DARPP32 EVENTS	-4.10439		KEGG CHRONIC MYELOID LEUKEMIA	-4.08568		WALLACE JAK2 TARGETS UP	-4.09411		SESTO RESPONSE TO UV C1	5.51704
PELLICCIOTTA HDAC IN ANTIGEN PRESENTATION UP	-4.10897		MANALO HYPOXIA UP	-4.08617		REACTOME DARPP32 EVENTS	-4.10439		CLASPER LYMPHATIC VESSELS DURING METASTASIS DN	5.5128
REACTOME INTRINSIC PATHWAY FOR APOPTOSIS	-4.14965		CHIBA RESPONSE TO TSA DN	-4.11129		PELLICCIOTTA HDAC IN ANTIGEN PRESENTATION UP	-4.10897		STEIN ESRRA TARGETS DN	5.51244
BIOCARTA EIF4 PATHWAY	-4.16549		MARTINEZ RB1 AND TP53 TARGETS DN	-4.12112		REACTOME INTRINSIC PATHWAY FOR APOPTOSIS	-4.14965		HAN SATB1 TARGETS DN	5.43482
WANG LMO4 TARGETS DN	-4.18755		KEGG FC EPSILON RI SIGNALING PATHWAY	-4.12247		BIOCARTA EIF4 PATHWAY	-4.16549		REACTOME FORMATION AND MATURATION OF MRNA TRANSCRIPT	5.43188
KEGG LONG TERM POTENTIATION	-4.24382		KYNG DNA DAMAGE DN	-4.13443		WANG LMO4 TARGETS DN	-4.18755		KIM WT1 TARGETS UP	5.40583
RHEIN ALL GLUCOCORTICOID THERAPY DN	-4.25342		CHARAFE BREAST CANCER LUMINAL VS BASAL DN	-4.13877		KEGG LONG TERM POTENTIATION	-4.24382		WANG CISPLATIN RESPONSE AND XPC DN	5.37767
REACTOME METABOLISM OF AMINO ACIDS	-4.27573		CHEMNITZ RESPONSE TO PROSTAGLANDIN E2 DN	-4.16025		RHEIN ALL GLUCOCORTICOID THERAPY DN	-4.25342		REACTOME MRNA SPLICING	5.33181
ONKEN UVEAL MELANOMA DN	-4.30807		LINDSTEDT DENDRITIC CELL MATURATION C	-4.17326		REACTOME METABOLISM OF AMINO ACIDS	-4.27573		MUELLER PLURINET	5.32279
REACTOME NCAM1 INTERACTIONS	-4.31156		REACTOME MEMBRANE TRAFFICKING	-4.20874		ONKEN UVEAL MELANOMA DN	-4.30807		FRIDMAN SENESCENCE UP	5.25407
KRIGE RESPONSE TO TOSEDOSTAT 6HR UP	-4.34508		BROWNE HCMV INFECTION 4HR UP	-4.21028		REACTOME NCAM1 INTERACTIONS	-4.31156		CHARAFE BREAST CANCER LUMINAL VS BASAL DN	5.23367
ENK UV RESPONSE KERATINOCYTE DN	-4.35033		MARTINEZ RESPONSE TO TRABECTEDIN DN	-4.21795		KRIGE RESPONSE TO TOSEDOSTAT 6HR UP	-4.34508		MCBRYAN PUBERTAL BREAST 4 5WK UP	5.21413
GEORGES TARGETS OF MIR192 AND MIR215	-4.36194		IWANAGA CARCINOGENESIS BY KRAS PTEN UP	-4.24094		ENK UV RESPONSE KERATINOCYTE DN	-4.35033		RODRIGUES THYROID CARCINOMA ANAPLASTIC UP	5.20661
JIANG HYPOXIA VIA VHL	-4.36636		GARY CD5 TARGETS DN	-4.263		GEORGES TARGETS OF MIR192 AND MIR215	-4.36194		HOSHIDA LIVER CANCER SUBCLASS S1	5.18593
BLALOCK ALZHEIMERS DISEASE INCIPIENT DN	-4.39088		RODRIGUES THYROID CARCINOMA ANAPLASTIC DN	-4.28844		JIANG HYPOXIA VIA VHL	-4.36636		GENTILE UV HIGH DOSE UP	5.17627
AGUIRRE PANCREATIC CANCER COPY NUMBER UP	-4.40332		HOOI ST7 TARGETS DN	-4.29577		BLALOCK ALZHEIMERS DISEASE INCIPIENT DN	-4.39088		HENDRICKS SMARCA4 TARGETS UP	5.16121
TIEN INTESTINE PROBIOTICS 24HR UP	-4.41775		TCGA GLIOBLASTOMA COPY NUMBER DN	-4.32612		AGUIRRE PANCREATIC CANCER COPY NUMBER UP	-4.40332		TIEN INTESTINE PROBIOTICS 6HR UP	5.15959
KEGG PEROXISOME	-4.44171		DEBIASI APOPTOSIS BY REOVIRUS INFECTION DN	-4.33052		TIEN INTESTINE PROBIOTICS 24HR UP	-4.41775		KEGG PATHOGENIC ESCHERICHIA COLI INFECTION	5.14137
REACTOME ACTIVATION OF BH3 ONLY PROTEINS	-4.47339		SIG IL4RECEPTOR IN B LYPHOCYTES	-4.33345		KEGG PEROXISOME	-4.44171		REACTOME FORMATION OF THE TERNARY COMPLEX AND SUBSEQUENTLY THE 43S COMPLEX	5.04035
WONG EMBRYONIC STEM CELL CORE	-4.49945		OSMAN BLADDER CANCER UP	-4.33504		REACTOME ACTIVATION OF BH3 ONLY PROTEINS	-4.47339		GRADE COLON CANCER UP	5.02697
PUJANA BRCA2 PCC NETWORK	-4.50287		DACOSTA UV RESPONSE VIA ERCC3 TTD DN	-4.4122		WONG EMBRYONIC STEM CELL CORE	-4.49945		REACTOME METABOLISM OF RNA	5.00261
REACTOME COLLAGEN MEDIATED ACTIVATION CASCADE	-4.51533		KEGG GLIOMA	-4.41301		PUJANA BRCA2 PCC NETWORK	-4.50287		GINESTIER BREAST CANCER 20Q13 AMPLIFICATION DN	4.98928
BHATI G2M ARREST BY 2METHOXYESTRADIOL DN	-4.53017		ROZANOV MMP14 TARGETS SUBSET	-4.41383		REACTOME COLLAGEN MEDIATED ACTIVATION CASCADE	-4.51533		RIGGI EWING SARCOMA PROGENITOR DN	4.97868
KAAB HEART ATRIUM VS VENTRICLE DN	-4.53172		LUI THYROID CANCER CLUSTER 1	-4.43335		BHATI G2M ARREST BY 2METHOXYESTRADIOL DN	-4.53017		TURASHVILI BREAST LOBULAR CARCINOMA VS LOBULAR NORMAL DN	4.96867
MOHANKUMAR TLX1 TARGETS UP	-4.55945		LIU VMYB TARGETS UP	-4.44463		KAAB HEART ATRIUM VS VENTRICLE DN	-4.53172		BASAKI YBX1 TARGETS UP	4.95708
MULLIGHAN NPM1 SIGNATURE 3 UP	-4.56702		FLECHNER BIOPSY KIDNEY TRANSPLANT OK VS DONOR UP	-4.45202		MOHANKUMAR TLX1 TARGETS UP	-4.55945		ITO PTTG1 TARGETS DN	4.95648
BOYAULT LIVER CANCER SUBCLASS G12 UP	-4.62341		GAUSSMANN MLL AF4 FUSION TARGETS B DN	-4.45368		MULLIGHAN NPM1 SIGNATURE 3 UP	-4.56702		BUYTAERT PHOTODYNAMIC THERAPY STRESS UP	4.95525
LOCKWOOD AMPLIFIED IN LUNG CANCER	-4.65535		FULCHER INFLAMMATORY RESPONSE LECTIN VS LPS DN	-4.46086		BOYAULT LIVER CANCER SUBCLASS G12 UP	-4.62341		DODD NASOPHARYNGEAL CARCINOMA DN	4.95203
BENPORATH SOX2 TARGETS	-4.72216		MULLIGHAN NPM1 SIGNATURE 3 UP	-4.49316		LOCKWOOD AMPLIFIED IN LUNG CANCER	-4.65535		ZHU CMV 24 HR DN	4.94834
HAHTOLA MYCOSIS FUNGOIDES CD4 DN	-4.72454		BILD SRC ONCOGENIC SIGNATURE	-4.49435		BENPORATH SOX2 TARGETS	-4.72216		JISON SICKLE CELL DISEASE DN	4.92851
CREIGHTON ENDOCRINE THERAPY RESISTANCE 1	-4.74537		FINETTI BREAST CANCERS KINOME GRAY	-4.49451		HAHTOLA MYCOSIS FUNGOIDES CD4 DN	-4.72454		BERENJENO TRANSFORMED BY RHOA REVERSIBLY DN	4.86888
JIANG VHL TARGETS	-4.77844		KEGG PANCREATIC CANCER	-4.49847		CREIGHTON ENDOCRINE THERAPY RESISTANCE 1	-4.74537		ICHIBA GRAFT VERSUS HOST DISEASE 35D UP	4.8484
REACTOME GENE EXPRESSION	-4.90797		KEGG ENDOCYTOSIS	-4.50059		JIANG VHL TARGETS	-4.77844		TURASHVILI BREAST LOBULAR CARCINOMA VS DUCTAL NORMAL UP	4.81599
HOLLMAN APOPTOSIS VIA CD40 DN	-4.93236		LIAO METASTASIS	-4.52147		REACTOME GENE EXPRESSION	-4.90797		LIEN BREAST CARCINOMA METAPLASTIC VS DUCTAL UP	4.79639
ROME INSULIN TARGETS IN MUSCLE UP	-4.93516		ELVIDGE HYPOXIA BY DMOG UP	-4.53395		HOLLMAN APOPTOSIS VIA CD40 DN	-4.93236		DASU IL6 SIGNALING SCAR DN	4.77969
SCHLOSSER SERUM RESPONSE DN	-4.93731		ZHANG BREAST CANCER PROGENITORS DN	-4.54048		ROME INSULIN TARGETS IN MUSCLE UP	-4.93516		MACLACHLAN BRCA1 TARGETS UP	4.77434
GARY CD5 TARGETS DN	-4.98328		KEGG MTOR SIGNALING PATHWAY	-4.56147		SCHLOSSER SERUM RESPONSE DN	-4.93731		GINESTIER BREAST CANCER ZNF217 AMPLIFIED DN	4.76831
FLECHNER BIOPSY KIDNEY TRANSPLANT REJECTED VS OK DN	-5.00522		NAKAMURA TUMOR ZONE PERIPHERAL VS CENTRAL DN	-4.56794		GARY CD5 TARGETS DN	-4.98328		LAU APOPTOSIS CDKN2A UP	4.75492
KRIGE RESPONSE TO TOSEDOSTAT 6HR DN	-5.00775		SENESE HDAC1 TARGETS DN	-4.57129		FLECHNER BIOPSY KIDNEY TRANSPLANT REJECTED VS OK DN	-5.00522		SASAKI TARGETS OF TP73 AND TP63	4.73845
KEGG INSULIN SIGNALING PATHWAY	-5.00981		LIU SOX4 TARGETS DN	-4.57818		KRIGE RESPONSE TO TOSEDOSTAT 6HR DN	-5.00775		PUJANA CHEK2 PCC NETWORK	4.72331
MANALO HYPOXIA DN	-5.01088		BROWNE HCMV INFECTION 6HR DN	-4.5796		KEGG INSULIN SIGNALING PATHWAY	-5.00981		BERENJENO TRANSFORMED BY RHOA UP	4.67315
LOPEZ MBD TARGETS	-5.03113		KEGG MAPK SIGNALING PATHWAY	-4.57989		MANALO HYPOXIA DN	-5.01088		AMUNDSON POOR SURVIVAL AFTER GAMMA RADIATION 2G	4.63531
FARMER BREAST CANCER CLUSTER 5	-5.04631		SA PTEN PATHWAY	-4.58746		LOPEZ MBD TARGETS	-5.03113		BLALOCK ALZHEIMERS DISEASE UP	4.62101
ACEVEDO METHYLATED IN LIVER CANCER UP	-5.07131		KAUFFMANN DNA REPAIR GENES	-4.60183		FARMER BREAST CANCER CLUSTER 5	-5.04631		ZHU CMV ALL DN	4.61854
BENPORATH NANOG TARGETS	-5.09514		BOYAULT LIVER CANCER SUBCLASS G3 UP	-4.60712		ACEVEDO METHYLATED IN LIVER CANCER UP	-5.07131		SWEET KRAS ONCOGENIC SIGNATURE	4.61282
BORCZUK MALIGNANT MESOTHELIOMA UP	-5.19624		SU TESTIS	-4.61937		BENPORATH NANOG TARGETS	-5.09514		NGUYEN NOTCH1 TARGETS DN	4.56431
STEIN ESRRA TARGETS	-5.31001		KEGG PATHWAYS IN CANCER	-4.63644		BORCZUK MALIGNANT MESOTHELIOMA UP	-5.19624		REACTOME TRANSPORT OF MATURE MRNA DERIVED FROM AN INTRON CONTAINING TRANSCRIPT	4.56416
KEGG VALINE LEUCINE AND ISOLEUCINE DEGRADATION	-5.40344		LINDGREN BLADDER CANCER CLUSTER 2B	-4.66802		STEIN ESRRA TARGETS	-5.31001		VERRECCHIA RESPONSE TO TGFB1 C2	4.55522
YOKOE CANCER TESTIS ANTIGENS	-5.43688		BYSTRYKH HEMATOPOIESIS STEM CELL QTL TRANS	-4.69611		KEGG VALINE LEUCINE AND ISOLEUCINE DEGRADATION	-5.40344		SMID BREAST CANCER LUMINAL B DN	4.55064
BYSTRYKH HEMATOPOIESIS STEM CELL QTL TRANS	-5.51883		MILI PSEUDOPODIA	-4.71128		YOKOE CANCER TESTIS ANTIGENS	-5.43688		THUM MIR21 TARGETS HEART DISEASE UP	4.54102
DODD NASOPHARYNGEAL CARCINOMA DN	-5.58142		PUJANA BRCA1 PCC NETWORK	-4.71534		BYSTRYKH HEMATOPOIESIS STEM CELL QTL TRANS	-5.51883		COLIN PILOCYTIC ASTROCYTOMA VS GLIOBLASTOMA UP	4.52499
STEIN ESRRA TARGETS UP	-5.65488		NUYTTEN EZH2 TARGETS DN	-4.72952		DODD NASOPHARYNGEAL CARCINOMA DN	-5.58142		LIAO METASTASIS	4.4995
KRIGE RESPONSE TO TOSEDOSTAT 24HR DN	-5.67289		MCBRYAN PUBERTAL BREAST 5 6WK DN	-4.73016		STEIN ESRRA TARGETS UP	-5.65488		HUANG DASATINIB RESISTANCE UP	4.47849
DAVICIONI MOLECULAR ARMS VS ERMS UP	-5.71775		REACTOME MTOR SIGNALLING	-4.73887		KRIGE RESPONSE TO TOSEDOSTAT 24HR DN	-5.67289		REACTOME SYNTHESIS OF DNA	4.46915
BENPORATH MYC MAX TARGETS	-5.73027		XU HGF SIGNALING NOT VIA AKT1 48HR UP	-4.74585		DAVICIONI MOLECULAR ARMS VS ERMS UP	-5.71775		GENTILE UV RESPONSE CLUSTER D6	4.46124
VANTVEER BREAST CANCER ESR1 UP	-5.79294		PEREZ TP53 TARGETS	-4.75913		BENPORATH MYC MAX TARGETS	-5.73027		REACTOME FORMATION OF TUBULIN FOLDING INTERMEDIATES BY CCT TRIC	4.4531
PUJANA ATM PCC NETWORK	-5.95682		ELVIDGE HYPOXIA UP	-4.76162		VANTVEER BREAST CANCER ESR1 UP	-5.79294		CHEN HOXA5 TARGETS 9HR UP	4.4338
SPIELMAN LYMPHOBLAST EUROPEAN VS ASIAN DN	-6.00555		PUJANA BRCA2 PCC NETWORK	-4.78711		PUJANA ATM PCC NETWORK	-5.95682		URS ADIPOCYTE DIFFERENTIATION DN	4.41182
SCHLOSSER MYC TARGETS REPRESSED BY SERUM	-6.06379		GRESHOCK CANCER COPY NUMBER UP	-4.78887		SPIELMAN LYMPHOBLAST EUROPEAN VS ASIAN DN	-6.00555		BENPORATH CYCLING GENES	4.39363
YAO TEMPORAL RESPONSE TO PROGESTERONE CLUSTER 14	-6.09887		PUIFFE INVASION INHIBITED BY ASCITES DN	-4.79676		SCHLOSSER MYC TARGETS REPRESSED BY SERUM	-6.06379		REACTOME POST CHAPERONIN TUBULIN FOLDING PATHWAY	4.38489
REACTOME SIGNALING BY PDGF	-6.13183		DACOSTA UV RESPONSE VIA ERCC3 XPCS DN	-4.84369		YAO TEMPORAL RESPONSE TO PROGESTERONE CLUSTER 14	-6.09887		KEGG BLADDER CANCER	4.35832
STARK PREFRONTAL CORTEX 22Q11 DELETION DN	-6.16049		GENTILE UV RESPONSE CLUSTER D8	-4.85224		REACTOME SIGNALING BY PDGF	-6.13183		TIEN INTESTINE PROBIOTICS 24HR DN	4.35199
DACOSTA UV RESPONSE VIA ERCC3 COMMON DN	-6.19796		MASSARWEH TAMOXIFEN RESISTANCE UP	-4.85902		STARK PREFRONTAL CORTEX 22Q11 DELETION DN	-6.16049		YAO TEMPORAL RESPONSE TO PROGESTERONE CLUSTER 16	4.34881
KINSEY TARGETS OF EWSR1 FLII FUSION UP	-6.26102		NUYTTEN EZH2 TARGETS UP	-4.86211		DACOSTA UV RESPONSE VIA ERCC3 COMMON DN	-6.19796		SENESE HDAC1 TARGETS UP	4.33458
YAO TEMPORAL RESPONSE TO PROGESTERONE CLUSTER 17	-6.33476		HADDAD B LYMPHOCYTE PROGENITOR	-4.86724		KINSEY TARGETS OF EWSR1 FLII FUSION UP	-6.26102		REACTOME CELL CYCLE MITOTIC	4.31705
ACEVEDO LIVER CANCER UP	-6.71692		KAYO CALORIE RESTRICTION MUSCLE UP	-4.8747		YAO TEMPORAL RESPONSE TO PROGESTERONE CLUSTER 17	-6.33476		KAAB HEART ATRIUM VS VENTRICLE UP	4.31564
DANG BOUND BY MYC	-6.75825		BROWNE HCMV INFECTION 48HR DN	-4.94911		ACEVEDO LIVER CANCER UP	-6.71692		VECCHI GASTRIC CANCER EARLY UP	4.30543
WEI MYCN TARGETS WITH E BOX	-6.87963		BORCZUK MALIGNANT MESOTHELIOMA UP	-4.97619		DANG BOUND BY MYC	-6.75825		KAN RESPONSE TO ARSENIC TRIOXIDE	4.30447
LASTOWSKA NEUROBLASTOMA COPY NUMBER DN	-7.00074		WEI MYCN TARGETS WITH E BOX	-4.97733		WEI MYCN TARGETS WITH E BOX	-6.87963		NAKAMURA TUMOR ZONE PERIPHERAL VS CENTRAL UP	4.29896
DACOSTA UV RESPONSE VIA ERCC3 DN	-7.09963		WATANABE RECTAL CANCER RADIOTHERAPY RESPONSIVE DN	-4.99891		LASTOWSKA NEUROBLASTOMA COPY NUMBER DN	-7.00074		HSIAO HOUSEKEEPING GENES	4.28116
MOOTHA HUMAN MITODB 6 2002	-7.14081		ACEVEDO LIVER TUMOR VS NORMAL ADJACENT TISSUE UP	-5.00117		DACOSTA UV RESPONSE VIA ERCC3 DN	-7.09963		DELYS THYROID CANCER UP	4.26984
PUJANA CHEK2 PCC NETWORK	-7.14887		RODRIGUES THYROID CARCINOMA POORLY DIFFERENTIATED DN	-5.02235		MOOTHA HUMAN MITODB 6 2002	-7.14081		REACTOME SIGNALING BY PDGF	4.2638
MOOTHA MITOCHONDRIA	-7.20056		SENESE HDAC1 TARGETS UP	-5.02567		PUJANA CHEK2 PCC NETWORK	-7.14887		SENGUPTA NASOPHARYNGEAL CARCINOMA UP	4.25146
ACEVEDO LIVER TUMOR VS NORMAL ADJACENT TISSUE UP	-8.12109		GRESHOCK CANCER COPY NUMBER DN	-5.06991		MOOTHA MITOCHONDRIA	-7.20056		AIYAR COBRA1 TARGETS UP	4.23859
SHEN SMARCA2 TARGETS UP	-8.71793		REACTOME DOWN STREAM SIGNAL TRANSDUCTION	-5.07501		ACEVEDO LIVER TUMOR VS NORMAL ADJACENT TISSUE UP	-8.12109		MOREIRA RESPONSE TO TSA UP	4.22267
PUJANA BRCA1 PCC NETWORK	-9.28122		CHEN HOXA5 TARGETS 9HR UP	-5.08525		SHEN SMARCA2 TARGETS UP	-8.71793		WANG ESOPHAGUS CANCER VS NORMAL UP	4.17546
CAIRO HEPATOBLASTOMA CLASSES UP	-9.42526		SUNG METASTASIS STROMA UP	-5.11679		PUJANA BRCA1 PCC NETWORK	-9.28122		LI AMPLIFIED IN LUNG CANCER	4.16884
MILI PSEUDOPODIA HAPTOTAXIS UP	-9.78828		FOSTER INFLAMMATORY RESPONSE LPS DN	-5.13303		CAIRO HEPATOBLASTOMA CLASSES UP	-9.42526		DANG REGULATED BY MYC DN	4.16014
BLALOCK ALZHEIMERS DISEASE DN	-10.3496		SENESE HDAC1 AND HDAC2 TARGETS DN	-5.13478		MILI PSEUDOPODIA HAPTOTAXIS UP	-9.78828		LY AGING OLD UP	4.14634
DIAZ CHRONIC MEYLOGENOUS LEUKEMIA UP	-10.617		REACTOME REGULATION OF AMPK ACTIVITY VIA LKB1	-5.1537		BLALOCK ALZHEIMERS DISEASE DN	-10.3496		RHODES CANCER META SIGNATURE	4.14507
			STARK PREFRONTAL CORTEX 22Q11 DELETION UP	-5.1585		DIAZ CHRONIC MEYLOGENOUS LEUKEMIA UP	-10.617		REACTOME ORC1 REMOVAL FROM CHROMATIN	4.1433
Pathway	Zratio O-M		LINDGREN BLADDER CANCER HIGH RECURRENCE	-5.16509					PUJANA BRCA1 PCC NETWORK	4.13729
TONKS TARGETS OF RUNX1 RUNX1T1 FUSION SUSTAINED IN MONOCYTE DN	13.6965		BROWNE HCMV INFECTION 16HR UP	-5.19369		Pathway	Zratio O-M		FOSTER INFLAMMATORY RESPONSE LPS DN	4.11989
JISON SICKLE CELL DISEASE UP	7.42572		DOUGLAS BMI1 TARGETS DN	-5.21418		TONKS TARGETS OF RUNX1 RUNX1T1 FUSION SUSTAINED IN MONOCYTE DN	13.6965		REACTOME METABOLISM OF MRNA	4.09408
ACEVEDO LIVER CANCER UP	7.41927		SESTO RESPONSE TO UV C5	-5.2182		JISON SICKLE CELL DISEASE UP	7.42572		REACTOME S PHASE	4.08053
RAGHAVACHARI PLATELET SPECIFIC GENES	7.38948		REACTOME CELL SURFACE INTERACTIONS AT THE VASCULAR WALL	-5.24444		ACEVEDO LIVER CANCER UP	7.41927		GAJATE RESPONSE TO TRABECTEDIN UP	4.07149
MCLACHLAN DENTAL CARIES UP	7.2136		ELVIDGE HIF1A TARGETS DN	-5.2497		RAGHAVACHARI PLATELET SPECIFIC GENES	7.38948		GARGALOVIC RESPONSE TO OXIDIZED PHOSPHOLIPIDS BLACK UP	4.03786
FLECHNER BIOPSY KIDNEY TRANSPLANT OK VS DONOR UP	7.0351		KEGG INSULIN SIGNALING PATHWAY	-5.28751		MCLACHLAN DENTAL CARIES UP	7.2136		LEE METASTASIS AND ALTERNATIVE SPLICING UP	4.03715
REACTOME CLASSICAL ANTIBODY MEDIATED COMPLEMENT ACTIVATION	6.88106		YAO TEMPORAL RESPONSE TO PROGESTERONE CLUSTER 15	-5.29005		FLECHNER BIOPSY KIDNEY TRANSPLANT OK VS DONOR UP	7.0351		HUPER BREAST BASAL VS LUMINAL UP	3.9952
MCLACHLAN DENTAL CARIES DN	6.77986		PICCALUGA ANGIOIMMUNOBLASTIC LYMPHOMA UP	-5.30504		REACTOME CLASSICAL ANTIBODY MEDIATED COMPLEMENT ACTIVATION	6.88106		KIM WT1 TARGETS 8HR UP	3.9931
DIAZ CHRONIC MEYLOGENOUS LEUKEMIA UP	6.73602		REACTOME ENERGY DEPENDENT REGULATION OF MTOR BY LKB1 AMPK	-5.30866		MCLACHLAN DENTAL CARIES DN	6.77986		FOURNIER ACINAR DEVELOPMENT LATE 2	3.9292
THUM SYSTOLIC HEART FAILURE UP	6.51083		UDAYAKUMAR MED1 TARGETS UP	-5.33382		DIAZ CHRONIC MEYLOGENOUS LEUKEMIA UP	6.73602		MILI PSEUDOPODIA CHEMOTAXIS DN	3.91401
JAATINEN HEMATOPOIETIC STEM CELL DN	6.3668		RICKMAN TUMOR DIFFERENTIATED WELL VS POORLY DN	-5.34932		THUM SYSTOLIC HEART FAILURE UP	6.51083		KEGG TGF BETA SIGNALING PATHWAY	3.90962
WIELAND UP BY HBV INFECTION	6.34625		KIM MYCN AMPLIFICATION TARGETS DN	-5.35537		JAATINEN HEMATOPOIETIC STEM CELL DN	6.3668		REACTOME SCF SKP2 MEDIATED DEGRADATION OF P27 P21	3.90253
REACTOME SIGNALING BY PDGF	6.19124		BASAKI YBX1 TARGETS DN	-5.37121		WIELAND UP BY HBV INFECTION	6.34625		SIMBULAN UV RESPONSE NORMAL DN	3.88768
TURASHVILI BREAST LOBULAR CARCINOMA VS LOBULAR NORMAL DN	6.13423		THEILGAARD NEUTROPHIL AT SKIN WOUND DN	-5.37187		REACTOME SIGNALING BY PDGF	6.19124		VERRECCHIA RESPONSE TO TGFB1 C4	3.8869
KRIGE RESPONSE TO TOSEDOSTAT 24HR UP	6.1223		PUJANA ATM PCC NETWORK	-5.37806		TURASHVILI BREAST LOBULAR CARCINOMA VS LOBULAR NORMAL DN	6.13423		KINSEY TARGETS OF EWSR1 FLII FUSION DN	3.87768
BASSO HAIRY CELL LEUKEMIA DN	6.09462		NUYTTEN NIPP1 TARGETS DN	-5.39679		KRIGE RESPONSE TO TOSEDOSTAT 24HR UP	6.1223		REACTOME HIV INFECTION	3.87286
LINDGREN BLADDER CANCER CLUSTER 2A DN	6.08383		RODWELL AGING KIDNEY NO BLOOD UP	-5.41053		BASSO HAIRY CELL LEUKEMIA DN	6.09462		ALONSO METASTASIS EMT UP	3.86887
LINDGREN BLADDER CANCER CLUSTER 2B	6.0065		DEBIASI APOPTOSIS BY REOVIRUS INFECTION UP	-5.42954		LINDGREN BLADDER CANCER CLUSTER 2A DN	6.08383		REACTOME CELL CYCLE CHECKPOINTS	3.85878
RODRIGUES THYROID CARCINOMA POORLY DIFFERENTIATED DN	5.70554		THUM SYSTOLIC HEART FAILURE UP	-5.43031		LINDGREN BLADDER CANCER CLUSTER 2B	6.0065		SHIPP DLBCL VS FOLLICULAR LYMPHOMA UP	3.84749
VECCHI GASTRIC CANCER ADVANCED VS EARLY UP	5.6671		GRUETZMANN PANCREATIC CANCER UP	-5.50543		RODRIGUES THYROID CARCINOMA POORLY DIFFERENTIATED DN	5.70554		WAMUNYOKOLI OVARIAN CANCER LMP DN	3.8018
KUROKAWA LIVER CANCER EARLY RECURRENCE DN	5.45163		KIM WT1 TARGETS DN	-5.57387		VECCHI GASTRIC CANCER ADVANCED VS EARLY UP	5.6671		AMIT EGF RESPONSE 120 HELA	3.79767
MARKEY RB1 ACUTE LOF UP	5.39766		PARENT MTOR SIGNALING UP	-5.60438		KUROKAWA LIVER CANCER EARLY RECURRENCE DN	5.45163		ONKEN UVEAL MELANOMA UP	3.7662
REN ALVEOLAR RHABDOMYOSARCOMA DN	5.37855		LASTOWSKA NEUROBLASTOMA COPY NUMBER DN	-5.63244		MARKEY RB1 ACUTE LOF UP	5.39766		ONDER CDH1 TARGETS 1 DN	3.76216
WALLACE PROSTATE CANCER RACE UP	5.35346		SCHLOSSER SERUM RESPONSE DN	-5.64516		REN ALVEOLAR RHABDOMYOSARCOMA DN	5.37855		THUM SYSTOLIC HEART FAILURE UP	3.75979
TURASHVILI BREAST LOBULAR CARCINOMA VS DUCTAL NORMAL UP	5.34621		BLALOCK ALZHEIMERS DISEASE INCIPIENT UP	-5.66523		WALLACE PROSTATE CANCER RACE UP	5.35346		BARRIER CANCER RELAPSE NORMAL SAMPLE DN	3.74658
NUYTTEN EZH2 TARGETS UP	5.32126		KHETCHOUMIAN TRIM24 TARGETS UP	-5.71751		TURASHVILI BREAST LOBULAR CARCINOMA VS DUCTAL NORMAL UP	5.34621		KEGG ECM RECEPTOR INTERACTION	3.74193
HAHTOLA SEZARY SYNDROM UP	5.30475		BERENJENO TRANSFORMED BY RHOA DN	-5.77406		NUYTTEN EZH2 TARGETS UP	5.32126		GRADE COLON AND RECTAL CANCER UP	3.73353
SHEN SMARCA2 TARGETS UP	5.26325		DAZARD RESPONSE TO UV SCC DN	-5.81966		HAHTOLA SEZARY SYNDROM UP	5.30475		KAUFFMANN DNA REPAIR GENES	3.70205
RODWELL AGING KIDNEY UP	5.19613		REACTOME AXON GUIDANCE	-5.83896		SHEN SMARCA2 TARGETS UP	5.26325		MARTINEZ RB1 AND TP53 TARGETS DN	3.70175
BERENJENO TRANSFORMED BY RHOA DN	5.16168		CREIGHTON ENDOCRINE THERAPY RESISTANCE 5	-5.84294		RODWELL AGING KIDNEY UP	5.19613		LAIHO COLORECTAL CANCER SERRATED DN	3.67189
BLALOCK ALZHEIMERS DISEASE UP	5.15633		SPIELMAN LYMPHOBLAST EUROPEAN VS ASIAN DN	-5.84878		BERENJENO TRANSFORMED BY RHOA DN	5.16168		RICKMAN TUMOR DIFFERENTIATED WELL VS MODERATELY DN	3.67028
TONKS TARGETS OF RUNX1 RUNX1T1 FUSION HSC DN	5.14466		WANG LMO4 TARGETS DN	-5.85987		BLALOCK ALZHEIMERS DISEASE UP	5.15633		REACTOME HOST INTERACTIONS OF HIV FACTORS	3.66529
HOLLMAN APOPTOSIS VIA CD40 DN	5.14432		WAMUNYOKOLI OVARIAN CANCER LMP DN	-5.94151		TONKS TARGETS OF RUNX1 RUNX1T1 FUSION HSC DN	5.14466		REACTOME REV MEDIATED NUCLEAR EXPORT OF HIV1 RNA	3.6617
BIOCARTA IL10 PATHWAY	5.12908		ELVIDGE HIF1A AND HIF2A TARGETS DN	-6.03263		HOLLMAN APOPTOSIS VIA CD40 DN	5.14432		WOOD EBV EBNA1 TARGETS UP	3.64405
OSMAN BLADDER CANCER UP	5.11782		KINSEY TARGETS OF EWSR1 FLII FUSION UP	-6.03694		BIOCARTA IL10 PATHWAY	5.12908		VECCHI GASTRIC CANCER ADVANCED VS EARLY UP	3.6385
ONKEN UVEAL MELANOMA UP	5.11418		MILI PSEUDOPODIA CHEMOTAXIS UP	-6.05098		OSMAN BLADDER CANCER UP	5.11782		CHIANG LIVER CANCER SUBCLASS CTNNB1 DN	3.63524
MATTIOLI MGUS VS PCL	5.08427		DANG REGULATED BY MYC DN	-6.06747		ONKEN UVEAL MELANOMA UP	5.11418		MARKEY RB1 ACUTE LOF UP	3.62839
COLIN PILOCYTIC ASTROCYTOMA VS GLIOBLASTOMA UP	5.02698		VERRECCHIA EARLY RESPONSE TO TGFB1	-6.07626		MATTIOLI MGUS VS PCL	5.08427		REACTOME HIV LIFE CYCLE	3.61324
RUTELLA RESPONSE TO CSF2RB AND IL4 DN	5.00339		KEGG ERBB SIGNALING PATHWAY	-6.08398		COLIN PILOCYTIC ASTROCYTOMA VS GLIOBLASTOMA UP	5.02698		KRIGE RESPONSE TO TOSEDOSTAT 6HR UP	3.60522
VERRECCHIA RESPONSE TO TGFB1 C4	4.98938		KEGG UBIQUITIN MEDIATED PROTEOLYSIS	-6.08751		RUTELLA RESPONSE TO CSF2RB AND IL4 DN	5.00339		BLUM RESPONSE TO SALIRASIB UP	3.60492
RUTELLA RESPONSE TO HGF VS CSF2RB AND IL4 UP	4.95298		SENESE HDAC3 TARGETS UP	-6.09696		VERRECCHIA RESPONSE TO TGFB1 C4	4.98938		DORSAM HOXA9 TARGETS UP	3.59619
KRIGE RESPONSE TO TOSEDOSTAT 6HR UP	4.94418		SENESE HDAC3 TARGETS DN	-6.18425		RUTELLA RESPONSE TO HGF VS CSF2RB AND IL4 UP	4.95298		NOJIMA SFRP2 TARGETS UP	3.58796
DACOSTA UV RESPONSE VIA ERCC3 DN	4.90955		ACEVEDO METHYLATED IN LIVER CANCER UP	-6.20018		KRIGE RESPONSE TO TOSEDOSTAT 6HR UP	4.94418		KAPOSI LIVER CANCER POOR SURVIVAL UP	3.58047
DACOSTA UV RESPONSE VIA ERCC3 COMMON DN	4.8696		REACTOME INTEGRIN CELL SURFACE INTERACTIONS	-6.20055		DACOSTA UV RESPONSE VIA ERCC3 DN	4.90955		REACTOME MRNA 3 END PROCESSING	3.57996
LU AGING BRAIN DN	4.83531		VECCHI GASTRIC CANCER ADVANCED VS EARLY UP	-6.21785		DACOSTA UV RESPONSE VIA ERCC3 COMMON DN	4.8696		ELVIDGE HYPOXIA BY DMOG UP	3.56651
CHEOK RESPONSE TO HD MTX UP	4.81803		MCBRYAN PUBERTAL BREAST 6 7WK UP	-6.28659		LU AGING BRAIN DN	4.83531		LEE LIVER CANCER SURVIVAL DN	3.56228
JIANG HYPOXIA NORMAL	4.78541		RAMALHO STEMNESS UP	-6.34682		CHEOK RESPONSE TO HD MTX UP	4.81803		TOYOTA TARGETS OF MIR34B AND MIR34C	3.54868
ICHIBA GRAFT VERSUS HOST DISEASE 35D UP	4.78093		ROY WOUND BLOOD VESSEL UP	-6.41		JIANG HYPOXIA NORMAL	4.78541		KEGG PRION DISEASES	3.54852
WAMUNYOKOLI OVARIAN CANCER GRADES 1 2 DN	4.77772		RICKMAN METASTASIS UP	-6.44211		ICHIBA GRAFT VERSUS HOST DISEASE 35D UP	4.78093		SMID BREAST CANCER BASAL UP	3.54389
FARMER BREAST CANCER CLUSTER 5	4.69179		DAZARD UV RESPONSE CLUSTER G6	-6.44804		WAMUNYOKOLI OVARIAN CANCER GRADES 1 2 DN	4.77772		CHAUHAN RESPONSE TO METHOXYESTRADIOL UP	3.53797
ICHIBA GRAFT VERSUS HOST DISEASE D7 UP	4.62446		KEGG ECM RECEPTOR INTERACTION	-6.46189		FARMER BREAST CANCER CLUSTER 5	4.69179		REACTOME G1 S TRANSITION	3.50817
KEGG PROTEASOME	4.58646		CHANG POU5F1 TARGETS UP	-6.6952		ICHIBA GRAFT VERSUS HOST DISEASE D7 UP	4.62446		KEGG RNA DEGRADATION	3.50331
LIU CMYB TARGETS UP	4.58287		DING LUNG CANCER EXPRESSION BY COPY NUMBER	-6.75159		KEGG PROTEASOME	4.58646		DOANE BREAST CANCER ESR1 DN	3.47444
PAPASPYRIDONOS UNSTABLE ATEROSCLEROTIC PLAQUE UP	4.55482		BONOME OVARIAN CANCER SURVIVAL SUBOPTIMAL DEBULKING	-6.75936		LIU CMYB TARGETS UP	4.58287		REACTOME CHAPERONIN MEDIATED PROTEIN FOLDING	3.45481
DITTMER PTHLH TARGETS DN	4.55366		KRIGE RESPONSE TO TOSEDOSTAT 6HR UP	-6.78462		PAPASPYRIDONOS UNSTABLE ATEROSCLEROTIC PLAQUE UP	4.55482		REACTOME CYCLIN E ASSOCIATED EVENTS DURING G1 S TRANSITION	3.45196
LIAN LIPA TARGETS 3M	4.55185		CROMER TUMORIGENESIS UP	-6.7867		DITTMER PTHLH TARGETS DN	4.55366		BERENJENO TRANSFORMED BY RHOA FOREVER DN	3.44689
REACTOME AUTODEGRADATION OF CDH1 BY CDH1 APC	4.51912		KRIGE RESPONSE TO TOSEDOSTAT 24HR UP	-6.8136		LIAN LIPA TARGETS 3M	4.55185		WELCSH BRCA1 TARGETS 1 DN	3.44137
REACTOME HIV INFECTION	4.49785		GU PDEF TARGETS UP	-7.00512		REACTOME AUTODEGRADATION OF CDH1 BY CDH1 APC	4.51912		PRAMOONJAGO SOX4 TARGETS UP	3.42971
HAHTOLA MYCOSIS FUNGOIDES SKIN UP	4.43417		REACTOME NCAM SIGNALING FOR NEURITE OUT GROWTH	-7.09834		REACTOME HIV INFECTION	4.49785		KIM WT1 TARGETS 12HR DN	3.4203
SCHUETZ BREAST CANCER DUCTAL INVASIVE UP	4.41333		ONKEN UVEAL MELANOMA UP	-7.18483		HAHTOLA MYCOSIS FUNGOIDES SKIN UP	4.43417		KOBAYASHI EGFR SIGNALING 24HR DN	3.41443
SUNG METASTASIS STROMA DN	4.39916		WANG SMARCE1 TARGETS UP	-7.2108		SCHUETZ BREAST CANCER DUCTAL INVASIVE UP	4.41333		LINDGREN BLADDER CANCER CLUSTER 2B	3.40994
URS ADIPOCYTE DIFFERENTIATION DN	4.39428		MONNIER POSTRADIATION TUMOR ESCAPE UP	-7.24951		SUNG METASTASIS STROMA DN	4.39916		REACTOME DNA REPLICATION PRE INITIATION	3.39594
WAMUNYOKOLI OVARIAN CANCER LMP DN	4.39186		YAO TEMPORAL RESPONSE TO PROGESTERONE CLUSTER 16	-7.34712		URS ADIPOCYTE DIFFERENTIATION DN	4.39428		KRIGE RESPONSE TO TOSEDOSTAT 24HR UP	3.39137
REACTOME NEF MEDIATED DOWNREGULATION OF MHC CLASS I COMPLEX CELL SURFACE EXPRESSION	4.38033		RODRIGUES THYROID CARCINOMA POORLY DIFFERENTIATED UP	-7.3527		WAMUNYOKOLI OVARIAN CANCER LMP DN	4.39186		JIANG TIP30 TARGETS DN	3.38537
MARKEY RB1 CHRONIC LOF DN	4.36019		DE YY1 TARGETS DN	-7.40587		REACTOME NEF MEDIATED DOWNREGULATION OF MHC CLASS I COMPLEX CELL SURFACE EXPRESSION	4.38033		SESTO RESPONSE TO UV C8	3.37609
DER IFN ALPHA RESPONSE UP	4.36016		CHARAFE BREAST CANCER LUMINAL VS MESENCHYMAL DN	-7.41943		MARKEY RB1 CHRONIC LOF DN	4.36019		PELLICCIOTTA HDAC IN ANTIGEN PRESENTATION UP	3.37015
LIAN LIPA TARGETS 6M	4.30567		WILCOX PRESPONSE TO ROGESTERONE DN	-7.45061		DER IFN ALPHA RESPONSE UP	4.36016		SCHLOSSER MYC TARGETS AND SERUM RESPONSE UP	3.35543
FLECHNER BIOPSY KIDNEY TRANSPLANT REJECTED VS OK UP	4.28828		KINSEY TARGETS OF EWSR1 FLII FUSION DN	-7.47696		LIAN LIPA TARGETS 6M	4.30567		DAVICIONI TARGETS OF PAX FOXO1 FUSIONS UP	3.34743
AGUIRRE PANCREATIC CANCER COPY NUMBER UP	4.28791		LIEN BREAST CARCINOMA METAPLASTIC	-7.47782		FLECHNER BIOPSY KIDNEY TRANSPLANT REJECTED VS OK UP	4.28828		GARGALOVIC RESPONSE TO OXIDIZED PHOSPHOLIPIDS BLUE UP	3.33927
IZADPANAH STEM CELL ADIPOSE VS BONE UP	4.28497		REACTOME NCAM1 INTERACTIONS	-7.47923		AGUIRRE PANCREATIC CANCER COPY NUMBER UP	4.28791		HAHTOLA MYCOSIS FUNGOIDES SKIN UP	3.31438
REACTOME HOST INTERACTIONS OF HIV FACTORS	4.27865		BUYTAERT PHOTODYNAMIC THERAPY STRESS UP	-7.52567		IZADPANAH STEM CELL ADIPOSE VS BONE UP	4.28497		NAKAYAMA FRA2 TARGETS	3.29173
TAKEDA TARGETS OF NUP98 HOXA9 FUSION 16D UP	4.21941		ENK UV RESPONSE KERATINOCYTE DN	-7.65196		REACTOME HOST INTERACTIONS OF HIV FACTORS	4.27865		REACTOME NEP NS2 INTERACTS WITH THE CELLULAR EXPORT MACHINERY	3.28727
BUYTAERT PHOTODYNAMIC THERAPY STRESS UP	4.19254		DOUGLAS BMI1 TARGETS UP	-7.84618		TAKEDA TARGETS OF NUP98 HOXA9 FUSION 16D UP	4.21941		SAGIV CD24 TARGETS DN	3.27435
LASTOWSKA NEUROBLASTOMA COPY NUMBER DN	4.16087		VANHARANTA UTERINE FIBROID UP	-7.86026		BUYTAERT PHOTODYNAMIC THERAPY STRESS UP	4.19254		WOO LIVER CANCER RECURRENCE UP	3.27142
PELLICCIOTTA HDAC IN ANTIGEN PRESENTATION UP	4.15266		NAKAMURA CANCER MICROENVIRONMENT UP	-7.96549		LASTOWSKA NEUROBLASTOMA COPY NUMBER DN	4.16087		GRUETZMANN PANCREATIC CANCER UP	3.26877
MENSE HYPOXIA UP	4.09313		ONDER CDH1 TARGETS 2 UP	-7.98749		PELLICCIOTTA HDAC IN ANTIGEN PRESENTATION UP	4.15266		FLECHNER PBL KIDNEY TRANSPLANT OK VS DONOR DN	3.25568
PELLICCIOTTA HDAC IN ANTIGEN PRESENTATION DN	4.09255		KEGG FOCAL ADHESION	-8.00661		MENSE HYPOXIA UP	4.09313		HELLEBREKERS SILENCED DURING TUMOR ANGIOGENESIS	3.24283
WANG CISPLATIN RESPONSE AND XPC DN	4.07544		DAZARD RESPONSE TO UV NHEK DN	-8.0245		PELLICCIOTTA HDAC IN ANTIGEN PRESENTATION DN	4.09255		BIOCARTA ARF PATHWAY	3.23891
BOYAULT LIVER CANCER SUBCLASS G12 UP	4.01997		ENK UV RESPONSE EPIDERMIS DN	-8.15619		WANG CISPLATIN RESPONSE AND XPC DN	4.07544		REACTOME TRANSPORT OF RIBONUCLEOPROTEINS INTO THE HOST NUCLEUS	3.21787
REACTOME CDC20 PHOSPHO APC MEDIATED DEGRADATION OF CYCLIN A	4.01871		TURASHVILI BREAST DUCTAL CARCINOMA VS LOBULAR NORMAL UP	-8.19536		BOYAULT LIVER CANCER SUBCLASS G12 UP	4.01997		CROMER TUMORIGENESIS UP	3.21767
CHIARADONNA NEOPLASTIC TRANSFORMATION CDC25 UP	4.0113		ACEVEDO LIVER CANCER UP	-8.26445		REACTOME CDC20 PHOSPHO APC MEDIATED DEGRADATION OF CYCLIN A	4.01871		FLOTHO PEDIATRIC ALL THERAPY RESPONSE UP	3.21658
KIM LRRC3B TARGETS	3.97222		HAMAI APOPTOSIS VIA TRAIL UP	-8.28068		CHIARADONNA NEOPLASTIC TRANSFORMATION CDC25 UP	4.0113		BOYAULT LIVER CANCER SUBCLASS G1 UP	3.21228
PUJANA BRCA1 PCC NETWORK	3.95908		BLALOCK ALZHEIMERS DISEASE UP	-8.2977		KIM LRRC3B TARGETS	3.97222		REACTOME TRANSPORT OF THE SLBP INDEPENDENT MATURE MRNA	3.2057
REACTOME REGULATION OF ORNITHINE DECARBOXYLASE	3.95825		VERRECCHIA RESPONSE TO TGFB1 C2	-8.43593		PUJANA BRCA1 PCC NETWORK	3.95908		REACTOME VPR MEDIATED NUCLEAR IMPORT OF PICS	3.19306
GRUETZMANN PANCREATIC CANCER UP	3.94843		MARTORIATI MDM4 TARGETS FETAL LIVER DN	-8.88707		REACTOME REGULATION OF ORNITHINE DECARBOXYLASE	3.95825		LOPEZ MBD TARGETS	3.18727
BENPORATH NANOG TARGETS	3.93889		GEORGES TARGETS OF MIR192 AND MIR215	-9.0192		GRUETZMANN PANCREATIC CANCER UP	3.94843		MATTIOLI MGUS VS MULTIPLE MYELOMA	3.18727
REACTOME SIGNALING BY WNT	3.92558		REACTOME SIGNALING BY PDGF	-9.14201		BENPORATH NANOG TARGETS	3.93889		SENESE HDAC2 TARGETS UP	3.16945
REACTOME STABILIZATION OF P53	3.87768		REN ALVEOLAR RHABDOMYOSARCOMA DN	-9.32538		REACTOME SIGNALING BY WNT	3.92558		KYNG DNA DAMAGE UP	3.16288
ONKEN UVEAL MELANOMA DN	3.8707		SENGUPTA NASOPHARYNGEAL CARCINOMA UP	-9.60103		REACTOME STABILIZATION OF P53	3.87768		ALONSO METASTASIS NEURAL UP	3.1582
WELCSH BRCA1 TARGETS 1 UP	3.85963		DODD NASOPHARYNGEAL CARCINOMA DN	-9.67214		ONKEN UVEAL MELANOMA DN	3.8707		SUNG METASTASIS STROMA DN	3.14584
REACTOME P53 INDEPENDENT DNA DAMAGE RESPONSE	3.84271		CLASPER LYMPHATIC VESSELS DURING METASTASIS DN	-10.0143		WELCSH BRCA1 TARGETS 1 UP	3.85963		KEGG LYSOSOME	3.14437
NAKAYAMA SOFT TISSUE TUMORS PCA1 UP	3.78793		DIAZ CHRONIC MEYLOGENOUS LEUKEMIA UP	-10.0753		REACTOME P53 INDEPENDENT DNA DAMAGE RESPONSE	3.84271		AMIT SERUM RESPONSE 240 MCF10A	3.12952
GRABARCZYK BCL11B TARGETS UP	3.76625		SHEN SMARCA2 TARGETS UP	-10.301		NAKAYAMA SOFT TISSUE TUMORS PCA1 UP	3.78793		AMIT SERUM RESPONSE 120 MCF10A	3.10934
CAFFAREL RESPONSE TO THC 8HR 3 DN	3.76253		RODRIGUES THYROID CARCINOMA ANAPLASTIC UP	-10.5135		GRABARCZYK BCL11B TARGETS UP	3.76625		PAL PRMT5 TARGETS UP	3.09404
GAURNIER PSMD4 TARGETS	3.7424		TURASHVILI BREAST LOBULAR CARCINOMA VS LOBULAR NORMAL DN	-10.7186		CAFFAREL RESPONSE TO THC 8HR 3 DN	3.76253		TAKAO RESPONSE TO UVB RADIATION DN	3.09299
WANG CLIM2 TARGETS DN	3.74015		MILI PSEUDOPODIA HAPTOTAXIS UP	-10.7464		GAURNIER PSMD4 TARGETS	3.7424		TURASHVILI BREAST DUCTAL CARCINOMA VS DUCTAL NORMAL UP	3.06033
HAMAI APOPTOSIS VIA TRAIL UP	3.73262		SCHUETZ BREAST CANCER DUCTAL INVASIVE UP	-10.9148		WANG CLIM2 TARGETS DN	3.74015		LI WILMS TUMOR VS FETAL KIDNEY 1 DN	3.06026
DANG REGULATED BY MYC DN	3.73232		THUM MIR21 TARGETS HEART DISEASE UP	-11.3639		HAMAI APOPTOSIS VIA TRAIL UP	3.73262		REACTOME LATE PHASE OF HIV LIFE CYCLE	3.05682
KEGG LYSOSOME	3.72306		DACOSTA UV RESPONSE VIA ERCC3 COMMON DN	-11.8392		DANG REGULATED BY MYC DN	3.73232		BROWNE HCMV INFECTION 20HR DN	3.05051
HELLER HDAC TARGETS UP	3.72194		FARMER BREAST CANCER CLUSTER 5	-13.2891		KEGG LYSOSOME	3.72306		BOYAULT LIVER CANCER SUBCLASS G5 DN	3.0402
REACTOME REGULATION OF APC ACTIVATORS BETWEEN G1 S AND EARLY ANAPHASE	3.71442		TURASHVILI BREAST DUCTAL CARCINOMA VS DUCTAL NORMAL UP	-13.3291		HELLER HDAC TARGETS UP	3.72194		REACTOME MRNA DECAY BY 3 TO 5 EXORIBONUCLEASE	3.04012
CAFFAREL RESPONSE TO THC 24HR 3 UP	3.7068		TURASHVILI BREAST LOBULAR CARCINOMA VS DUCTAL NORMAL UP	-13.9897		REACTOME REGULATION OF APC ACTIVATORS BETWEEN G1 S AND EARLY ANAPHASE	3.71442		CHNG MULTIPLE MYELOMA HYPERPLOID UP	3.03621
DAZARD RESPONSE TO UV NHEK DN	3.67666		DACOSTA UV RESPONSE VIA ERCC3 DN	-15.8754		CAFFAREL RESPONSE TO THC 24HR 3 UP	3.7068		REACTOME RNA POLYMERASE II TRANSCRIPTION	3.03115
VERRECCHIA EARLY RESPONSE TO TGFB1	3.67408					DAZARD RESPONSE TO UV NHEK DN	3.67666		REACTOME NUCLEAR IMPORT OF REV PROTEIN	3.02498
DER IFN GAMMA RESPONSE UP	3.65703		Pathway	Zratio O-M		VERRECCHIA EARLY RESPONSE TO TGFB1	3.67408		REACTOME SNRNP ASSEMBLY	3.00492
BILD MYC ONCOGENIC SIGNATURE	3.65213		DIAZ CHRONIC MEYLOGENOUS LEUKEMIA UP	12.2054		DER IFN GAMMA RESPONSE UP	3.65703		SCHLOSSER MYC TARGETS AND SERUM RESPONSE DN	2.99699
REACTOME CELL CYCLE CHECKPOINTS	3.63294		PUJANA BRCA1 PCC NETWORK	11.555		BILD MYC ONCOGENIC SIGNATURE	3.65213		ACEVEDO METHYLATED IN LIVER CANCER UP	2.99382
RUTELLA RESPONSE TO HGF UP	3.61691		PUJANA ATM PCC NETWORK	11.3302		REACTOME CELL CYCLE CHECKPOINTS	3.63294		RASHI RESPONSE TO IONIZING RADIATION 6	2.98924
ELLWOOD MYC TARGETS DN	3.61668		RODRIGUES THYROID CARCINOMA ANAPLASTIC UP	9.843		RUTELLA RESPONSE TO HGF UP	3.61691		RICKMAN TUMOR DIFFERENTIATED MODERATELY VS POORLY DN	2.98025
LOPEZ MBD TARGETS	3.60043		PUJANA CHEK2 PCC NETWORK	9.58855		ELLWOOD MYC TARGETS DN	3.61668		RICKMAN TUMOR DIFFERENTIATED MODERATELY VS POORLY UP	2.98025
FAELT B CLL WITH VH REARRANGEMENTS UP	3.58473		MILI PSEUDOPODIA HAPTOTAXIS UP	9.41418		LOPEZ MBD TARGETS	3.60043		REACTOME PREFOLDIN MEDIATED TRANSFER OF SUBSTRATE TO CCT TRIC	2.95723
THEILGAARD NEUTROPHIL AT SKIN WOUND DN	3.57644		ACEVEDO LIVER CANCER UP	9.41175		FAELT B CLL WITH VH REARRANGEMENTS UP	3.58473		LIANG HEMATOPOIESIS STEM CELL NUMBER QTL	2.9539
HOSHIDA LIVER CANCER SUBCLASS S1	3.56467		REACTOME FORMATION AND MATURATION OF MRNA TRANSCRIPT	9.2226		THEILGAARD NEUTROPHIL AT SKIN WOUND DN	3.57644		PUJANA XPRSS INT NETWORK	2.93638
CLASPER LYMPHATIC VESSELS DURING METASTASIS DN	3.56062		SPIELMAN LYMPHOBLAST EUROPEAN VS ASIAN DN	9.16703		HOSHIDA LIVER CANCER SUBCLASS S1	3.56467		REACTOME CLASSICAL ANTIBODY MEDIATED COMPLEMENT ACTIVATION	2.93431
REACTOME M G1 TRANSITION	3.5585		DODD NASOPHARYNGEAL CARCINOMA DN	8.97191		CLASPER LYMPHATIC VESSELS DURING METASTASIS DN	3.56062		BARIS THYROID CANCER DN	2.93093
ENK UV RESPONSE KERATINOCYTE DN	3.55039		REACTOME PROCESSING OF CAPPED INTRON CONTAINING PRE MRNA	8.78653		REACTOME M G1 TRANSITION	3.5585		CAFFAREL RESPONSE TO THC 8HR 5 DN	2.91449
KALMA E2F1 TARGETS	3.52976		REACTOME ELONGATION AND PROCESSING OF CAPPED TRANSCRIPTS	8.47301		ENK UV RESPONSE KERATINOCYTE DN	3.55039		OLSSON E2F3 TARGETS UP	2.90133
REACTOME THE ROLE OF NEF IN HIV1 REPLICATION AND DISEASE PATHOGENESIS	3.52517		SHEN SMARCA2 TARGETS UP	8.24474		KALMA E2F1 TARGETS	3.52976		REACTOME M G1 TRANSITION	2.89994
FLECHNER PBL KIDNEY TRANSPLANT OK VS DONOR UP	3.52102		KAUFFMANN DNA REPAIR GENES	8.22378		REACTOME THE ROLE OF NEF IN HIV1 REPLICATION AND DISEASE PATHOGENESIS	3.52517		BOQUEST STEM CELL CULTURED VS FRESH UP	2.89732
REACTOME VIF MEDIATED DEGRADATION OF APOBEC3G	3.49744		RODRIGUES THYROID CARCINOMA POORLY DIFFERENTIATED UP	8.19436		FLECHNER PBL KIDNEY TRANSPLANT OK VS DONOR UP	3.52102		WEIGEL OXIDATIVE STRESS BY HNE AND H2O2	2.8944
DER IFN BETA RESPONSE UP	3.49212		DACOSTA UV RESPONSE VIA ERCC3 DN	8.18168		REACTOME VIF MEDIATED DEGRADATION OF APOBEC3G	3.49744		RAY ALZHEIMERS DISEASE	2.88776
PUJANA ATM PCC NETWORK	3.48333		KINSEY TARGETS OF EWSR1 FLII FUSION UP	7.91999		DER IFN BETA RESPONSE UP	3.49212		KAYO AGING MUSCLE UP	2.87711
SEIDEN ONCOGENESIS BY MET	3.47497		REACTOME MRNA SPLICING	7.63658		PUJANA ATM PCC NETWORK	3.48333		LU TUMOR ENDOTHELIAL MARKERS UP	2.86627
BASAKI YBX1 TARGETS UP	3.46499		RAMALHO STEMNESS UP	7.54171		SEIDEN ONCOGENESIS BY MET	3.47497		FULCHER INFLAMMATORY RESPONSE LECTIN VS LPS DN	2.86505
KAUFFMANN DNA REPAIR GENES	3.44698		GARY CD5 TARGETS DN	7.34064		BASAKI YBX1 TARGETS UP	3.46499		MARTINEZ RESPONSE TO TRABECTEDIN DN	2.85494
REACTOME ELONGATION AND PROCESSING OF CAPPED TRANSCRIPTS	3.44071		KEGG SPLICEOSOME	7.29486		KAUFFMANN DNA REPAIR GENES	3.44698		RUGO ENVIRONMENTAL STRESS RESPONSE UP	2.84433
SWEET LUNG CANCER KRAS UP	3.43394		PUJANA BRCA2 PCC NETWORK	7.26711		REACTOME ELONGATION AND PROCESSING OF CAPPED TRANSCRIPTS	3.44071		REACTOME MITOTIC M M G1 PHASES	2.84161
MILI PSEUDOPODIA HAPTOTAXIS UP	3.41702		REACTOME HIV LIFE CYCLE	7.16494		SWEET LUNG CANCER KRAS UP	3.43394		ASTON MAJOR DEPRESSIVE DISORDER DN	2.83791
REACTOME CDT1 ASSOCIATION WITH THE CDC6 ORC ORIGIN COMPLEX	3.41671		REACTOME GENE EXPRESSION	7.12413		MILI PSEUDOPODIA HAPTOTAXIS UP	3.41702		MILI PSEUDOPODIA HAPTOTAXIS DN	2.83741
BLALOCK ALZHEIMERS DISEASE DN	3.41622		MUELLER PLURINET	7.09915		REACTOME CDT1 ASSOCIATION WITH THE CDC6 ORC ORIGIN COMPLEX	3.41671		REACTOME CDT1 ASSOCIATION WITH THE CDC6 ORC ORIGIN COMPLEX	2.83144
REACTOME SCF BETA TRCP MEDIATED DEGRADATION OF EMI1	3.40641		CAIRO HEPATOBLASTOMA CLASSES UP	7.08303		BLALOCK ALZHEIMERS DISEASE DN	3.41622		BIOCARTA ECM PATHWAY	2.82765
KEGG ECM RECEPTOR INTERACTION	3.38886		BLUM RESPONSE TO SALIRASIB UP	7.04465		REACTOME SCF BETA TRCP MEDIATED DEGRADATION OF EMI1	3.40641		LIEN BREAST CARCINOMA METAPLASTIC	2.82459
WONG PROTEASOME GENE MODULE	3.37867		REACTOME LATE PHASE OF HIV LIFE CYCLE	7.0086		KEGG ECM RECEPTOR INTERACTION	3.38886		TURASHVILI BREAST DUCTAL CARCINOMA VS LOBULAR NORMAL UP	2.82451
GARY CD5 TARGETS UP	3.34028		WEI MYCN TARGETS WITH E BOX	6.99255		WONG PROTEASOME GENE MODULE	3.37867		REACTOME REGULATION OF GLUCOKINASE BY GLUCOKINASE REGULATORY PROTEIN	2.81886
SCHLOSSER SERUM RESPONSE DN	3.33217		BLALOCK ALZHEIMERS DISEASE UP	6.88612		GARY CD5 TARGETS UP	3.34028		ENK UV RESPONSE EPIDERMIS DN	2.8137
LANDIS ERBB2 BREAST TUMORS 324 DN	3.328		BENPORATH CYCLING GENES	6.84526		SCHLOSSER SERUM RESPONSE DN	3.33217		REACTOME STABILIZATION OF P53	2.79612
MA PITUITARY FETAL VS ADULT UP	3.32653		BOYAULT LIVER CANCER SUBCLASS G3 UP	6.75217		LANDIS ERBB2 BREAST TUMORS 324 DN	3.328		VERRECCHIA DELAYED RESPONSE TO TGFB1	2.79415
REACTOME SYNTHESIS OF DNA	3.32047		LASTOWSKA NEUROBLASTOMA COPY NUMBER DN	6.69745		MA PITUITARY FETAL VS ADULT UP	3.32653		HOSHIDA LIVER CANCER SURVIVAL UP	2.79357
TOOKER GEMCITABINE RESISTANCE UP	3.29953		BUYTAERT PHOTODYNAMIC THERAPY STRESS UP	6.63148		REACTOME SYNTHESIS OF DNA	3.32047		LU TUMOR VASCULATURE UP	2.79269
TOOKER RESPONSE TO BEXAROTENE DN	3.29953		SCHLOSSER SERUM RESPONSE DN	6.54518		TOOKER GEMCITABINE RESISTANCE UP	3.29953		REACTOME G2 M TRANSITION	2.79049
CHARAFE BREAST CANCER LUMINAL VS BASAL DN	3.28986		ZHANG BREAST CANCER PROGENITORS UP	6.51603		TOOKER RESPONSE TO BEXAROTENE DN	3.29953		KYNG ENVIRONMENTAL STRESS RESPONSE UP	2.78892
FOURNIER ACINAR DEVELOPMENT LATE 2	3.287		REACTOME HIV INFECTION	6.45944		CHARAFE BREAST CANCER LUMINAL VS BASAL DN	3.28986		YAO TEMPORAL RESPONSE TO PROGESTERONE CLUSTER 11	2.7779
REACTOME DNA REPLICATION PRE INITIATION	3.277		REACTOME TRANSCRIPTION	6.44355		FOURNIER ACINAR DEVELOPMENT LATE 2	3.287		AMUNDSON POOR SURVIVAL AFTER GAMMA RADIATION 8G	2.74733
ACEVEDO LIVER TUMOR VS NORMAL ADJACENT TISSUE UP	3.25635		NUYTTEN EZH2 TARGETS DN	6.39508		REACTOME DNA REPLICATION PRE INITIATION	3.277		REACTOME CENTROSOME MATURATION	2.73943
REACTOME FORMATION AND MATURATION OF MRNA TRANSCRIPT	3.25507		REACTOME RNA POLYMERASE II TRANSCRIPTION	6.33023		ACEVEDO LIVER TUMOR VS NORMAL ADJACENT TISSUE UP	3.25635		WHITEFORD PEDIATRIC CANCER MARKERS	2.7336
KOYAMA SEMA3B TARGETS UP	3.24659		ACEVEDO LIVER TUMOR VS NORMAL ADJACENT TISSUE UP	6.21032		REACTOME FORMATION AND MATURATION OF MRNA TRANSCRIPT	3.25507		LOPEZ MESOTHELIOMA SURVIVAL WORST VS BEST DN	2.732
REACTOME NEF MEDIATES DOWN MODULATION OF CELL SURFACE RECEPTORS BY RECRUITING THEM TO CLATHRIN ADAPTERS	3.24438		DANG BOUND BY MYC	6.13278		KOYAMA SEMA3B TARGETS UP	3.24659		AMUNDSON RESPONSE TO ARSENITE	2.73111
BOYAULT LIVER CANCER SUBCLASS G5 DN	3.22031		KAUFFMANN DNA REPLICATION GENES	6.0973		REACTOME NEF MEDIATES DOWN MODULATION OF CELL SURFACE RECEPTORS BY RECRUITING THEM TO CLATHRIN ADAPTERS	3.24438		SAKAI TUMOR INFILTRATING MONOCYTES DN	2.72004
GAUSSMANN MLL AF4 FUSION TARGETS F UP	3.2022		KRIGE RESPONSE TO TOSEDOSTAT 24HR UP	6.02681		BOYAULT LIVER CANCER SUBCLASS G5 DN	3.22031		GARGALOVIC RESPONSE TO OXIDIZED PHOSPHOLIPIDS GREY UP	2.71159
SUNG METASTASIS STROMA UP	3.20208		KRIGE RESPONSE TO TOSEDOSTAT 6HR UP	5.9455		GAUSSMANN MLL AF4 FUSION TARGETS F UP	3.2022		REACTOME SCF BETA TRCP MEDIATED DEGRADATION OF EMI1	2.70248
EHLERS ANEUPLOIDY UP	3.20072		REACTOME CELL CYCLE MITOTIC	5.92329		SUNG METASTASIS STROMA UP	3.20208		SCHLOSSER SERUM RESPONSE AUGMENTED BY MYC	2.6927
REACTOME MITOTIC M M G1 PHASES	3.19762		RICKMAN METASTASIS UP	5.8461		EHLERS ANEUPLOIDY UP	3.20072		REACTOME REGULATION OF APC ACTIVATORS BETWEEN G1 S AND EARLY ANAPHASE	2.69246
SAKAI CHRONIC HEPATITIS VS LIVER CANCER UP	3.1821		ICHIBA GRAFT VERSUS HOST DISEASE 35D UP	5.83771		REACTOME MITOTIC M M G1 PHASES	3.19762		REACTOME P53 INDEPENDENT DNA DAMAGE RESPONSE	2.68462
MCBRYAN PUBERTAL BREAST 6 7WK UP	3.17824		MONNIER POSTRADIATION TUMOR ESCAPE UP	5.81191		SAKAI CHRONIC HEPATITIS VS LIVER CANCER UP	3.1821		MARTINEZ TP53 TARGETS DN	2.66644
PARENT MTOR SIGNALING UP	3.16671		WANG LMO4 TARGETS DN	5.809		MCBRYAN PUBERTAL BREAST 6 7WK UP	3.17824		REACTOME LOSS OF NLP FROM MITOTIC CENTROSOMES	2.64693
REACTOME ORC1 REMOVAL FROM CHROMATIN	3.16357		AGUIRRE PANCREATIC CANCER COPY NUMBER UP	5.75552		PARENT MTOR SIGNALING UP	3.16671		CORRE MULTIPLE MYELOMA UP	2.6432
BROWNE INTERFERON RESPONSIVE GENES	3.15416		MOREAUX MULTIPLE MYELOMA BY TACI DN	5.74741		REACTOME ORC1 REMOVAL FROM CHROMATIN	3.16357		RODRIGUES THYROID CARCINOMA DN	2.63317
DAVICIONI MOLECULAR ARMS VS ERMS UP	3.14917		KEGG DRUG METABOLISM CYTOCHROME P450	5.6909		BROWNE INTERFERON RESPONSIVE GENES	3.15416		ROZANOV MMP14 TARGETS SUBSET	2.62174
DANG BOUND BY MYC	3.14146		WELCSH BRCA1 TARGETS 1 DN	5.69051		DAVICIONI MOLECULAR ARMS VS ERMS UP	3.14917		REACTOME TRANSCRIPTION	2.61536
NELSON RESPONSE TO ANDROGEN UP	3.14073		REACTOME DNA REPAIR	5.66641		DANG BOUND BY MYC	3.14146		REACTOME CDC20 PHOSPHO APC MEDIATED DEGRADATION OF CYCLIN A	2.61156
RIZ ERYTHROID DIFFERENTIATION	3.12484		TOYOTA TARGETS OF MIR34B AND MIR34C	5.66149		NELSON RESPONSE TO ANDROGEN UP	3.14073		KEGG GLYCOSAMINOGLYCAN BIOSYNTHESIS CHONDROITIN SULFATE	2.60739
MITSIADES RESPONSE TO APLIDIN UP	3.12331		BENPORATH NANOG TARGETS	5.62033		RIZ ERYTHROID DIFFERENTIATION	3.12484		BIOCARTA COMP PATHWAY	2.60545
DEURIG T CELL PROLYMPHOCYTIC LEUKEMIA UP	3.12049		BERENJENO TRANSFORMED BY RHOA UP	5.61246		MITSIADES RESPONSE TO APLIDIN UP	3.12331		KEGG DNA REPLICATION	2.60198
GRADE COLON AND RECTAL CANCER UP	3.10281		DACOSTA UV RESPONSE VIA ERCC3 COMMON DN	5.60281		DEURIG T CELL PROLYMPHOCYTIC LEUKEMIA UP	3.12049		BIOCARTA PROTEASOME PATHWAY	2.60077
GINESTIER BREAST CANCER 20Q13 AMPLIFICATION DN	3.09499		MANALO HYPOXIA DN	5.59218		GRADE COLON AND RECTAL CANCER UP	3.10281		REACTOME COMPLEMENT CASCADE	2.58779
SCHLOSSER MYC TARGETS REPRESSED BY SERUM	3.09038		REACTOME METABOLISM OF RNA	5.55513		GINESTIER BREAST CANCER 20Q13 AMPLIFICATION DN	3.09499		MONNIER POSTRADIATION TUMOR ESCAPE UP	2.58602
WILCOX PRESPONSE TO ROGESTERONE UP	3.08593		ELVIDGE HYPOXIA DN	5.55441		SCHLOSSER MYC TARGETS REPRESSED BY SERUM	3.09038		BLALOCK ALZHEIMERS DISEASE INCIPIENT UP	2.5852
BEGUM TARGETS OF PAX3 FOXO1 FUSION DN	3.08219		KEGG GLUTATHIONE METABOLISM	5.54086		WILCOX PRESPONSE TO ROGESTERONE UP	3.08593		APPEL IMATINIB RESPONSE	2.58459
CAIRO HEPATOBLASTOMA CLASSES UP	3.08187		YAO TEMPORAL RESPONSE TO PROGESTERONE CLUSTER 11	5.48729		BEGUM TARGETS OF PAX3 FOXO1 FUSION DN	3.08219		BIOCARTA CLASSIC PATHWAY	2.5836
ZHU CMV 24 HR DN	3.0803		GINESTIER BREAST CANCER ZNF217 AMPLIFIED DN	5.47796		CAIRO HEPATOBLASTOMA CLASSES UP	3.08187		WANG LMO4 TARGETS DN	2.57532
BLUM RESPONSE TO SALIRASIB UP	3.05473		PUJANA XPRSS INT NETWORK	5.46721		ZHU CMV 24 HR DN	3.0803		REACTOME DEADENYLATION OF MRNA	2.57495
ZHU CMV ALL DN	3.04594		MCLACHLAN DENTAL CARIES DN	5.44782		BLUM RESPONSE TO SALIRASIB UP	3.05473		BENPORATH ES CORE NINE CORRELATED	2.57431
KOINUMA COLON CANCER MSI DN	3.03179		LIU BREAST CANCER	5.44295		ZHU CMV ALL DN	3.04594		ENK UV RESPONSE EPIDERMIS UP	2.57331
IIZUKA RECURRENT LIVER CANCER	3.01526		REACTOME TRANSPORT OF MATURE MRNA DERIVED FROM AN INTRON CONTAINING TRANSCRIPT	5.39843		KOINUMA COLON CANCER MSI DN	3.03179		BHATTACHARYA EMBRYONIC STEM CELL	2.56894
CASORELLI ACUTE PROMYELOCYTIC LEUKEMIA DN	3.00376		GEORGES TARGETS OF MIR192 AND MIR215	5.39513		IIZUKA RECURRENT LIVER CANCER	3.01526		FLECHNER BIOPSY KIDNEY TRANSPLANT REJECTED VS OK UP	2.56313
TSAI DNAJB4 TARGETS UP	2.99257		MCLACHLAN DENTAL CARIES UP	5.34464		CASORELLI ACUTE PROMYELOCYTIC LEUKEMIA DN	3.00376		LINDSTEDT DENDRITIC CELL MATURATION A	2.52379
LANDIS ERBB2 BREAST PRENEOPLASTIC DN	2.98164		CHEN HOXA5 TARGETS 9HR UP	5.2997		TSAI DNAJB4 TARGETS UP	2.99257		RHODES UNDIFFERENTIATED CANCER	2.51812
REACTOME SCF SKP2 MEDIATED DEGRADATION OF P27 P21	2.9815		WILENSKY RESPONSE TO DARAPLADIB	5.2317		LANDIS ERBB2 BREAST PRENEOPLASTIC DN	2.98164		KEGG ACUTE MYELOID LEUKEMIA	2.5135
AMBROSINI FLAVOPIRIDOL TREATMENT TP53	2.96781		SMITH TERT TARGETS UP	5.22		REACTOME SCF SKP2 MEDIATED DEGRADATION OF P27 P21	2.9815		YANG BREAST CANCER ESR1 LASER DN	2.50472
SETLUR PROSTATE CANCER TMPRSS2 ERG FUSION UP	2.942		REACTOME TRNA AMINOACYLATION	5.18418		AMBROSINI FLAVOPIRIDOL TREATMENT TP53	2.96781		WATANABE RECTAL CANCER RADIOTHERAPY RESPONSIVE DN	2.50229
PICCALUGA ANGIOIMMUNOBLASTIC LYMPHOMA DN	2.94033		ENK UV RESPONSE EPIDERMIS UP	5.18187		SETLUR PROSTATE CANCER TMPRSS2 ERG FUSION UP	2.942		BIOCARTA PML PATHWAY	2.50102
DEURIG T CELL PROLYMPHOCYTIC LEUKEMIA DN	2.93274		BENPORATH MYC MAX TARGETS	5.16414		PICCALUGA ANGIOIMMUNOBLASTIC LYMPHOMA DN	2.94033		KEGG CYTOKINE CYTOKINE RECEPTOR INTERACTION	2.49541
LINDGREN BLADDER CANCER WITH LOH IN CHR9Q	2.92609		ENK UV RESPONSE KERATINOCYTE DN	5.09089		DEURIG T CELL PROLYMPHOCYTIC LEUKEMIA DN	2.93274		REACTOME AUTODEGRADATION OF CDH1 BY CDH1 APC	2.49471
NOUZOVA TRETINOIN AND H4 ACETYLATION	2.92441		KEGG AMINOACYL TRNA BIOSYNTHESIS	5.0904		LINDGREN BLADDER CANCER WITH LOH IN CHR9Q	2.92609		CAFFAREL RESPONSE TO THC 8HR 3 DN	2.48675
REACTOME PROCESSING OF CAPPED INTRON CONTAINING PRE MRNA	2.92363		TIEN INTESTINE PROBIOTICS 6HR DN	5.06545		NOUZOVA TRETINOIN AND H4 ACETYLATION	2.92441		REACTOME REGULATION OF ORNITHINE DECARBOXYLASE	2.47254
REACTOME DOWN STREAM SIGNAL TRANSDUCTION	2.92043		KEGG UBIQUITIN MEDIATED PROTEOLYSIS	5.06466		REACTOME PROCESSING OF CAPPED INTRON CONTAINING PRE MRNA	2.92363		VALK AML CLUSTER 12	2.45685
RUIZ TNC TARGETS DN	2.90295		ACEVEDO METHYLATED IN LIVER CANCER UP	5.06302		REACTOME DOWN STREAM SIGNAL TRANSDUCTION	2.92043		YAGI AML WITH INV 16 TRANSLOCATION	2.45226
MILI PSEUDOPODIA CHEMOTAXIS UP	2.90283		REACTOME TRANSCRIPTION OF THE HIV GENOME	5.06017		RUIZ TNC TARGETS DN	2.90295		REACTOME DNA REPAIR	2.44515
REACTOME COLLAGEN MEDIATED ACTIVATION CASCADE	2.89119		REACTOME CYTOSOLIC TRNA AMINOACYLATION	5.05506		MILI PSEUDOPODIA CHEMOTAXIS UP	2.90283		LINDGREN BLADDER CANCER CLUSTER 1 DN	2.43765
FOSTER INFLAMMATORY RESPONSE LPS DN	2.88456		SENESE HDAC1 TARGETS UP	5.04007		REACTOME COLLAGEN MEDIATED ACTIVATION CASCADE	2.89119		GARY CD5 TARGETS DN	2.43113
MITSIADES RESPONSE TO APLIDIN DN	2.87639		BIOCARTA P53HYPOXIA PATHWAY	5.01108		FOSTER INFLAMMATORY RESPONSE LPS DN	2.88456		TOMIDA METASTASIS DN	2.4242
RIZKI TUMOR INVASIVENESS 2D DN	2.86108		KEGG NUCLEOTIDE EXCISION REPAIR	4.97956		MITSIADES RESPONSE TO APLIDIN DN	2.87639		MARKS HDAC TARGETS UP	2.41881
LANDIS BREAST CANCER PROGRESSION DN	2.858		KEGG BASE EXCISION REPAIR	4.95766		RIZKI TUMOR INVASIVENESS 2D DN	2.86108		PUJANA BRCA2 PCC NETWORK	2.40867
KINSEY TARGETS OF EWSR1 FLII FUSION DN	2.85591		WEST ADRENOCORTICAL TUMOR UP	4.95691		LANDIS BREAST CANCER PROGRESSION DN	2.858		NIKOLSKY BREAST CANCER 21Q22 AMPLICON	2.39462
RAMALHO STEMNESS UP	2.83767		CHENG RESPONSE TO NICKEL ACETATE	4.95395		KINSEY TARGETS OF EWSR1 FLII FUSION DN	2.85591		WEIGEL OXIDATIVE STRESS BY TBH AND H2O2	2.37676
WANG LMO4 TARGETS UP	2.83456		REACTOME REV MEDIATED NUCLEAR EXPORT OF HIV1 RNA	4.94716		RAMALHO STEMNESS UP	2.83767		PUJANA BRCA CENTERED NETWORK	2.3648
TAKEDA TARGETS OF NUP98 HOXA9 FUSION 6HR UP	2.82866		REACTOME SNRNP ASSEMBLY	4.94348		WANG LMO4 TARGETS UP	2.83456		REACTOME SIGNALING BY WNT	2.35867
CALVET IRINOTECAN SENSITIVE VS REVERTED UP	2.81902		OSMAN BLADDER CANCER UP	4.93856		TAKEDA TARGETS OF NUP98 HOXA9 FUSION 6HR UP	2.82866		REACTOME FURTHER PLATELET RELEASATE	2.35365
BIOCARTA PROTEASOME PATHWAY	2.81688		SETLUR PROSTATE CANCER TMPRSS2 ERG FUSION UP	4.93284		CALVET IRINOTECAN SENSITIVE VS REVERTED UP	2.81902		KEGG COMPLEMENT AND COAGULATION CASCADES	2.33943
LIU VAV3 PROSTATE CARCINOGENESIS UP	2.80124		MARKEY RB1 ACUTE LOF UP	4.92883		BIOCARTA PROTEASOME PATHWAY	2.81688		JAZAG TGFB1 SIGNALING DN	2.32309
HESS TARGETS OF HOXA9 AND MEIS1 UP	2.79877		CADWELL ATG16L1 TARGETS UP	4.91552		LIU VAV3 PROSTATE CARCINOGENESIS UP	2.80124		NEBEN AML WITH FLT3 OR NRAS UP	2.32019
HOEBEKE LYMPHOID STEM CELL UP	2.79352		BHATTACHARYA EMBRYONIC STEM CELL	4.90456		HESS TARGETS OF HOXA9 AND MEIS1 UP	2.79877		GU PDEF TARGETS UP	2.30994
MANALO HYPOXIA DN	2.78465		NOUZOVA TRETINOIN AND H4 ACETYLATION	4.90078		HOEBEKE LYMPHOID STEM CELL UP	2.79352		REACTOME AXON GUIDANCE	2.30057
BROWNE HCMV INFECTION 14HR DN	2.78315		NUYTTEN NIPP1 TARGETS DN	4.87549		MANALO HYPOXIA DN	2.78465		WAKASUGI HAVE ZNF143 BINDING SITES	2.2977
REACTOME CYCLIN E ASSOCIATED EVENTS DURING G1 S TRANSITION	2.76905		REACTOME INITIAL TRIGGERING OF COMPLEMENT	4.85888		BROWNE HCMV INFECTION 14HR DN	2.78315		KEGG ENDOCYTOSIS	2.26343
DAZARD UV RESPONSE CLUSTER G6	2.76719		BENPORATH ES 1	4.83594		REACTOME CYCLIN E ASSOCIATED EVENTS DURING G1 S TRANSITION	2.76905		BIOCARTA LAIR PATHWAY	2.25384
KEGG RIG I LIKE RECEPTOR SIGNALING PATHWAY	2.76339		BYSTRYKH HEMATOPOIESIS STEM CELL QTL TRANS	4.82994		DAZARD UV RESPONSE CLUSTER G6	2.76719		SATO SILENCED BY METHYLATION IN PANCREATIC CANCER 1	2.2497
AMIT EGF RESPONSE 240 HELA	2.76042		GRADE COLON AND RECTAL CANCER UP	4.82935		KEGG RIG I LIKE RECEPTOR SIGNALING PATHWAY	2.76339		REACTOME EXTENSION OF TELOMERES	2.24272
WANG LMO4 TARGETS DN	2.75757		LI WILMS TUMOR VS FETAL KIDNEY 1 DN	4.79009		AMIT EGF RESPONSE 240 HELA	2.76042		PYEON CANCER HEAD AND NECK VS CERVICAL UP	2.24179
REACTOME G1 S TRANSITION	2.74896		BIOCARTA COMP PATHWAY	4.78383		WANG LMO4 TARGETS DN	2.75757		BIOCARTA CXCR4 PATHWAY	2.24062
JI RESPONSE TO FSH UP	2.74231		SWEET KRAS TARGETS DN	4.7671		REACTOME G1 S TRANSITION	2.74896		MISSIAGLIA REGULATED BY METHYLATION DN	2.23664
SPIELMAN LYMPHOBLAST EUROPEAN VS ASIAN DN	2.73046		DEBIASI APOPTOSIS BY REOVIRUS INFECTION UP	4.7538		JI RESPONSE TO FSH UP	2.74231		IIZUKA LIVER CANCER PROGRESSION L1 G1 DN	2.23481
BASSO B LYMPHOCYTE NETWORK	2.73023		REACTOME DNA STRAND ELONGATION	4.74454		SPIELMAN LYMPHOBLAST EUROPEAN VS ASIAN DN	2.73046		LIN APC TARGETS	2.22534
TIEN INTESTINE PROBIOTICS 6HR DN	2.72559		REACTOME NUCLEAR IMPORT OF REV PROTEIN	4.73998		BASSO B LYMPHOCYTE NETWORK	2.73023		REACTOME VIF MEDIATED DEGRADATION OF APOBEC3G	2.22526
BIDUS METASTASIS DN	2.72343		RUTELLA RESPONSE TO HGF DN	4.73793		TIEN INTESTINE PROBIOTICS 6HR DN	2.72559		MOROSETTI FACIOSCAPULOHUMERAL MUSCULAR DISTROPHY UP	2.22036
RUGO ENVIRONMENTAL STRESS RESPONSE UP	2.71488		HAMAI APOPTOSIS VIA TRAIL UP	4.73059		BIDUS METASTASIS DN	2.72343		KEGG PROTEASOME	2.21309
IVANOVA HEMATOPOIESIS LATE PROGENITOR	2.69556		CREIGHTON ENDOCRINE THERAPY RESISTANCE 1	4.70984		RUGO ENVIRONMENTAL STRESS RESPONSE UP	2.71488		DACOSTA UV RESPONSE VIA ERCC3 TTD DN	2.20729
BOYAULT LIVER CANCER SUBCLASS G3 UP	2.69011		GENTILE UV HIGH DOSE UP	4.70775		IVANOVA HEMATOPOIESIS LATE PROGENITOR	2.69556		REACTOME GAP JUNCTION DEGRADATION	2.17944
CHNG MULTIPLE MYELOMA HYPERPLOID DN	2.68792		GAZDA DIAMOND BLACKFAN ANEMIA PROGENITOR DN	4.70064		BOYAULT LIVER CANCER SUBCLASS G3 UP	2.69011		MODY HIPPOCAMPUS PRENATAL	2.16729
BIOCARTA IL7 PATHWAY	2.66427		DAZARD RESPONSE TO UV NHEK DN	4.68826		CHNG MULTIPLE MYELOMA HYPERPLOID DN	2.68792		KEGG CYTOSOLIC DNA SENSING PATHWAY	2.16082
HAHTOLA MYCOSIS FUNGOIDES CD4 DN	2.65353		GENTILE UV HIGH DOSE DN	4.67625		BIOCARTA IL7 PATHWAY	2.66427		BONOME OVARIAN CANCER POOR SURVIVAL DN	2.15582
SWEET KRAS TARGETS DN	2.64811		KOKKINAKIS METHIONINE DEPRIVATION 48HR UP	4.67018		HAHTOLA MYCOSIS FUNGOIDES CD4 DN	2.65353		LIANG HEMATOPOIESIS STEM CELL NUMBER SMALL VS HUGE DN	2.14434
KEGG UBIQUITIN MEDIATED PROTEOLYSIS	2.6468		REACTOME MRNA SPLICING MINOR PATHWAY	4.6073		SWEET KRAS TARGETS DN	2.64811		LEE EARLY T LYMPHOCYTE UP	2.13237
NUYTTEN NIPP1 TARGETS UP	2.63865		WALLACE PROSTATE CANCER RACE UP	4.60229		KEGG UBIQUITIN MEDIATED PROTEOLYSIS	2.6468		REACTOME EARLY PHASE OF HIV LIFE CYCLE	2.12751
GENTILE UV RESPONSE CLUSTER D9	2.62726		DAZARD RESPONSE TO UV SCC DN	4.59882		NUYTTEN NIPP1 TARGETS UP	2.63865		MORI PLASMA CELL UP	2.11689
KEGG ACUTE MYELOID LEUKEMIA	2.61896		STEIN ESRRA TARGETS DN	4.58305		GENTILE UV RESPONSE CLUSTER D9	2.62726		CAFFAREL RESPONSE TO THC 8HR 5 UP	2.10367
VERRECCHIA RESPONSE TO TGFB1 C3	2.61573		BROCKE APOPTOSIS REVERSED BY IL6	4.57951		KEGG ACUTE MYELOID LEUKEMIA	2.61896		REACTOME RNA POLYMERASE III TRANSCRIPTION INITIATION	2.0912
UEDA CENTRAL CLOCK	2.61352		REACTOME GLOBAL GENOMIC NER	4.552		VERRECCHIA RESPONSE TO TGFB1 C3	2.61573		SMIRNOV CIRCULATING ENDOTHELIOCYTES IN CANCER DN	2.08071
VANTVEER BREAST CANCER ESR1 UP	2.61157		BONOME OVARIAN CANCER SURVIVAL SUBOPTIMAL DEBULKING	4.54515		UEDA CENTRAL CLOCK	2.61352		REACTOME ACTIVATION OF THE PRE REPLICATIVE COMPLEX	2.07224
ROY WOUND BLOOD VESSEL UP	2.60907		REACTOME LAGGING STRAND SYNTHESIS	4.52709		VANTVEER BREAST CANCER ESR1 UP	2.61157		AGARWAL AKT PATHWAY TARGETS	2.071
TIEN INTESTINE PROBIOTICS 2HR DN	2.60794		KAPOSI LIVER CANCER POOR SURVIVAL UP	4.51283		ROY WOUND BLOOD VESSEL UP	2.60907		KEGG JAK STAT SIGNALING PATHWAY	2.05148
REACTOME CELL CYCLE MITOTIC	2.60632		KEGG DNA REPLICATION	4.51077		TIEN INTESTINE PROBIOTICS 2HR DN	2.60794		REACTOME REMOVAL OF THE FLAP INTERMEDIATE FROM THE C STRAND	2.04348
LIU SOX4 TARGETS DN	2.60478		PUJANA BREAST CANCER LIT INT NETWORK	4.48946		REACTOME CELL CYCLE MITOTIC	2.60632		LIU NASOPHARYNGEAL CARCINOMA	2.04334
AMUNDSON POOR SURVIVAL AFTER GAMMA RADIATION 2G	2.60431		SCHLOSSER MYC TARGETS REPRESSED BY SERUM	4.48624		LIU SOX4 TARGETS DN	2.60478		BOYAULT LIVER CANCER SUBCLASS G123 UP	2.0426
BERTUCCI MEDULLARY VS DUCTAL BREAST CANCER UP	2.59815		SAKAI CHRONIC HEPATITIS VS LIVER CANCER UP	4.4852		AMUNDSON POOR SURVIVAL AFTER GAMMA RADIATION 2G	2.60431		REACTOME DOUBLE STRAND BREAK REPAIR	2.01165
BIOCARTA EIF4 PATHWAY	2.59029		REACTOME BASE EXCISION REPAIR	4.47885		BERTUCCI MEDULLARY VS DUCTAL BREAST CANCER UP	2.59815		BIOCARTA GSK3 PATHWAY	2.00963
KEGG ONE CARBON POOL BY FOLATE	2.58772		REACTOME NEP NS2 INTERACTS WITH THE CELLULAR EXPORT MACHINERY	4.47292		BIOCARTA EIF4 PATHWAY	2.59029		GRANDVAUX IFN RESPONSE NOT VIA IRF3	2.00736
RUIZ TNC TARGETS UP	2.58454		CONCANNON APOPTOSIS BY EPOXOMICIN UP	4.46435		KEGG ONE CARBON POOL BY FOLATE	2.58772		KEGG RETINOL METABOLISM	-2.03566
KEGG PEROXISOME	2.58332		JAIN NFKB SIGNALING	4.45823		RUIZ TNC TARGETS UP	2.58454		KEGG PANTOTHENATE AND COA BIOSYNTHESIS	-2.10518
HAHTOLA MYCOSIS FUNGOIDES DN	2.57902		OSMAN BLADDER CANCER DN	4.44739		KEGG PEROXISOME	2.58332		DACOSTA LOW DOSE UV RESPONSE VIA ERCC3 XPCS DN	-2.12993
IVANOVA HEMATOPOIESIS MATURE CELL	2.57424		FOURNIER ACINAR DEVELOPMENT LATE 2	4.43265		HAHTOLA MYCOSIS FUNGOIDES DN	2.57902		BARRIER CANCER RELAPSE TUMOR SAMPLE DN	-2.15882
TURASHVILI BREAST DUCTAL CARCINOMA VS DUCTAL NORMAL UP	2.55922		WU HBX TARGETS 3 UP	4.42436		IVANOVA HEMATOPOIESIS MATURE CELL	2.57424		REACTOME PEROXISOMAL LIPID METABOLISM	-2.1687
MUELLER PLURINET	2.55715		MARSON FOXP3 TARGETS DN	4.42132		TURASHVILI BREAST DUCTAL CARCINOMA VS DUCTAL NORMAL UP	2.55922		BENPORATH ES WITH H3K27ME3	-2.17317
TOOKER GEMCITABINE RESISTANCE DN	2.54469		MARTINEZ RESPONSE TO TRABECTEDIN DN	4.40929		MUELLER PLURINET	2.55715		LEE LIVER CANCER DENA DN	-2.26401
TOOKER RESPONSE TO BEXAROTENE UP	2.54469		FULCHER INFLAMMATORY RESPONSE LECTIN VS LPS DN	4.40547		TOOKER GEMCITABINE RESISTANCE DN	2.54469		REACTOME MITOCHONDRIAL TRNA AMINOACYLATION	-2.37513
STARK PREFRONTAL CORTEX 22Q11 DELETION UP	2.54356		BIDUS METASTASIS UP	4.40502		TOOKER RESPONSE TO BEXAROTENE UP	2.54469		ROSS AML OF FAB M7 TYPE	-2.41474
REACTOME MRNA SPLICING	2.54193		REACTOME NUCLEOTIDE EXCISION REPAIR	4.40242		STARK PREFRONTAL CORTEX 22Q11 DELETION UP	2.54356		ICHIBA GRAFT VERSUS HOST DISEASE D7 DN	-2.42355
KYNG ENVIRONMENTAL STRESS RESPONSE UP	2.54187		KOMMAGANI TP63 GAMMA TARGETS	4.39421		REACTOME MRNA SPLICING	2.54193		BECKER TAMOXIFEN RESISTANCE DN	-2.44217
RIGGINS TAMOXIFEN RESISTANCE DN	2.53533		THUM SYSTOLIC HEART FAILURE UP	4.38823		KYNG ENVIRONMENTAL STRESS RESPONSE UP	2.54187		GUTIERREZ WALDENSTROEMS MACROGLOBULINEMIA 2	-2.45085
BARRIER COLON CANCER RECURRENCE DN	2.53476		ACEVEDO NORMAL TISSUE ADJACENT TO LIVER TUMOR UP	4.38112		RIGGINS TAMOXIFEN RESISTANCE DN	2.53533		NAKAYAMA SOFT TISSUE TUMORS PCA1 DN	-2.47102
DEBIASI APOPTOSIS BY REOVIRUS INFECTION UP	2.52947		STEARMAN LUNG CANCER EARLY VS LATE UP	4.38		BARRIER COLON CANCER RECURRENCE DN	2.53476		REACTOME NUCLEAR RECEPTOR TRANSCRIPTION PATHWAY	-2.49385
REACTOME S PHASE	2.5246		REACTOME TELOMERE MAINTENANCE	4.37218		DEBIASI APOPTOSIS BY REOVIRUS INFECTION UP	2.52947		VALK AML CLUSTER 16	-2.55442
REACTOME PEROXISOMAL LIPID METABOLISM	2.52315		REACTOME COMPLEMENT CASCADE	4.36276		REACTOME S PHASE	2.5246		TIEN INTESTINE PROBIOTICS 24HR UP	-2.57311
ACEVEDO NORMAL TISSUE ADJACENT TO LIVER TUMOR UP	2.51578		KEGG CELL CYCLE	4.3606		REACTOME PEROXISOMAL LIPID METABOLISM	2.52315		ROSS ACUTE MYELOID LEUKEMIA CBF	-2.58081
LINDGREN BLADDER CANCER CLUSTER 1 UP	2.51521		WEIGEL OXIDATIVE STRESS BY HNE AND H2O2	4.32352		ACEVEDO NORMAL TISSUE ADJACENT TO LIVER TUMOR UP	2.51578		BENPORATH SUZ12 TARGETS	-2.59452
KAUFFMANN DNA REPLICATION GENES	2.50909		PARENT MTOR SIGNALING UP	4.31735		LINDGREN BLADDER CANCER CLUSTER 1 UP	2.51521		BIOCARTA AHSP PATHWAY	-2.60465
GAZDA DIAMOND BLACKFAN ANEMIA ERYTHROID DN	2.50534		REACTOME TRANSCRIPTION COUPLED NER	4.31478		KAUFFMANN DNA REPLICATION GENES	2.50909		RAY TARGETS OF P210 BCR ABL FUSION DN	-2.62901
KIM GASTRIC CANCER CHEMOSENSITIVITY	2.50158		MANN RESPONSE TO AMIFOSTINE UP	4.29824		GAZDA DIAMOND BLACKFAN ANEMIA ERYTHROID DN	2.50534		BYSTRYKH HEMATOPOIESIS STEM CELL AND BRAIN QTL CIS	-2.6528
REACTOME METABOLISM OF RNA	2.48928		LOPEZ MBD TARGETS	4.29591		KIM GASTRIC CANCER CHEMOSENSITIVITY	2.50158		KEGG INOSITOL PHOSPHATE METABOLISM	-2.77699
GAJATE RESPONSE TO TRABECTEDIN DN	2.48225		REACTOME EXTENSION OF TELOMERES	4.24774		REACTOME METABOLISM OF RNA	2.48928		KEGG STARCH AND SUCROSE METABOLISM	-2.83657
VALK AML CLUSTER 15	2.482		PUJANA BRCA CENTERED NETWORK	4.20148		GAJATE RESPONSE TO TRABECTEDIN DN	2.48225		REACTOME GLUTATHIONE CONJUGATION	-2.85674
HAN SATB1 TARGETS DN	2.47798		HOLLMAN APOPTOSIS VIA CD40 DN	4.19029		VALK AML CLUSTER 15	2.482		GOLDRATH HOMEOSTATIC PROLIFERATION	-2.86915
REACTOME METABOLISM OF MRNA	2.47157		KEGG NOD LIKE RECEPTOR SIGNALING PATHWAY	4.17947		HAN SATB1 TARGETS DN	2.47798		NIELSEN LEIOMYOSARCOMA DN	-2.87148
REACTOME PI3K AKT SIGNALLING	2.45288		MISSIAGLIA REGULATED BY METHYLATION DN	4.1744		REACTOME METABOLISM OF MRNA	2.47157		BOYLAN MULTIPLE MYELOMA PCA3 DN	-2.96905
KEGG TYPE II DIABETES MELLITUS	2.44738		KYNG DNA DAMAGE DN	4.17139		REACTOME PI3K AKT SIGNALLING	2.45288		DIAZ CHRONIC MEYLOGENOUS LEUKEMIA UP	-2.97818
BASSO CD40 SIGNALING UP	2.44165		BOYLAN MULTIPLE MYELOMA C CLUSTER DN	4.16315		KEGG TYPE II DIABETES MELLITUS	2.44738		LU AGING BRAIN UP	-3.10542
TURASHVILI BREAST DUCTAL CARCINOMA VS LOBULAR NORMAL UP	2.43686		HELLER HDAC TARGETS DN	4.12184		BASSO CD40 SIGNALING UP	2.44165		RHEIN ALL GLUCOCORTICOID THERAPY DN	-3.12205
ZHAN V1 LATE DIFFERENTIATION GENES UP	2.43228		KEGG LINOLEIC ACID METABOLISM	4.09335		TURASHVILI BREAST DUCTAL CARCINOMA VS LOBULAR NORMAL UP	2.43686		NIKOLSKY BREAST CANCER 6P24 P22 AMPLICON	-3.1649
ODONNELL TARGETS OF MYC AND TFRC UP	2.42211		XU RESPONSE TO TRETINOIN AND NSC682994 DN	4.08114		ZHAN V1 LATE DIFFERENTIATION GENES UP	2.43228		IVANOVA HEMATOPOIESIS EARLY PROGENITOR	-3.21093
KEGG ADIPOCYTOKINE SIGNALING PATHWAY	2.41033		IVANOVA HEMATOPOIESIS MATURE CELL	4.07478		ODONNELL TARGETS OF MYC AND TFRC UP	2.42211		SHEN SMARCA2 TARGETS UP	-3.21327
MARTINEZ RESPONSE TO TRABECTEDIN	2.39887		REACTOME TRANSPORT OF THE SLBP INDEPENDENT MATURE MRNA	4.06402		KEGG ADIPOCYTOKINE SIGNALING PATHWAY	2.41033		REACTOME SLC MEDIATED TRANSMEMBRANE TRANSPORT	-3.24986
RODRIGUES THYROID CARCINOMA ANAPLASTIC UP	2.3971		REACTOME TRANSPORT OF RIBONUCLEOPROTEINS INTO THE HOST NUCLEUS	4.05965		MARTINEZ RESPONSE TO TRABECTEDIN	2.39887		REACTOME HORMONE SENSITIVE LIPASE HSL MEDIATED TRIACYLGLYCEROL HYDROLYSIS	-3.27314
BENPORATH SOX2 TARGETS	2.39082		REACTOME MRNA 3 END PROCESSING	4.05415		RODRIGUES THYROID CARCINOMA ANAPLASTIC UP	2.3971		DOUGLAS BMI1 TARGETS DN	-3.29822
UDAYAKUMAR MED1 TARGETS UP	2.3907		REACTOME REGULATION OF GLUCOKINASE BY GLUCOKINASE REGULATORY PROTEIN	4.05309		BENPORATH SOX2 TARGETS	2.39082		WANG SMARCE1 TARGETS DN	-3.30782
BIOCARTA RAS PATHWAY	2.38291		SWEET LUNG CANCER KRAS UP	4.05119		UDAYAKUMAR MED1 TARGETS UP	2.3907		VARELA ZMPSTE24 TARGETS DN	-3.37453
GU PDEF TARGETS UP	2.38014		REACTOME HOST INTERACTIONS OF HIV FACTORS	4.03535		BIOCARTA RAS PATHWAY	2.38291		KEGG BIOSYNTHESIS OF UNSATURATED FATTY ACIDS	-3.38219
ELVIDGE HYPOXIA BY DMOG DN	2.3777		FLECHNER BIOPSY KIDNEY TRANSPLANT REJECTED VS OK UP	4.03426		GU PDEF TARGETS UP	2.38014		BIOCARTA FEEDER PATHWAY	-3.45251
MARTINEZ RESPONSE TO TRABECTEDIN DN	2.37631		SEIDEN MET SIGNALING	4.03403		ELVIDGE HYPOXIA BY DMOG DN	2.3777		KEGG VASCULAR SMOOTH MUSCLE CONTRACTION	-3.45681
REACTOME PHOSPHORYLATION OF THE APC	2.37539		BORCZUK MALIGNANT MESOTHELIOMA UP	4.03081		MARTINEZ RESPONSE TO TRABECTEDIN DN	2.37631		ZHOU INFLAMMATORY RESPONSE LIVE DN	-3.58015
SESTO RESPONSE TO UV C5	2.36549		AGUIRRE PANCREATIC CANCER COPY NUMBER DN	4.02935		REACTOME PHOSPHORYLATION OF THE APC	2.37539		ZHOU INFLAMMATORY RESPONSE LPS DN	-3.58015
REACTOME RNA POLYMERASE II TRANSCRIPTION	2.35566		KEGG BASAL TRANSCRIPTION FACTORS	4.00897		SESTO RESPONSE TO UV C5	2.36549		MARTINEZ RB1 AND TP53 TARGETS UP	-3.61428
PUJANA CHEK2 PCC NETWORK	2.35522		BIOCARTA G2 PATHWAY	3.9944		REACTOME RNA POLYMERASE II TRANSCRIPTION	2.35566		BARIS THYROID CANCER UP	-3.63978
MORI EMU MYC LYMPHOMA BY ONSET TIME UP	2.34507		FLECHNER BIOPSY KIDNEY TRANSPLANT OK VS DONOR UP	3.99431		PUJANA CHEK2 PCC NETWORK	2.35522		RODRIGUES THYROID CARCINOMA ANAPLASTIC DN	-3.70096
TAKAO RESPONSE TO UVB RADIATION DN	2.34497		HSIAO LIVER SPECIFIC GENES	3.99256		MORI EMU MYC LYMPHOMA BY ONSET TIME UP	2.34507		BOYAULT LIVER CANCER SUBCLASS G3 DN	-3.74884
KINSEY TARGETS OF EWSR1 FLII FUSION UP	2.31538		YAO HOXA10 TARGETS VIA PROGESTERONE UP	3.9746		TAKAO RESPONSE TO UVB RADIATION DN	2.34497		KEGG CALCIUM SIGNALING PATHWAY	-3.78268
NGUYEN NOTCH1 TARGETS DN	2.30899		KAUFFMANN MELANOMA RELAPSE UP	3.96224		KINSEY TARGETS OF EWSR1 FLII FUSION UP	2.31538		KAYO AGING MUSCLE DN	-3.7852
KEGG NEUROTROPHIN SIGNALING PATHWAY	2.29402		FONTAINE FOLLICULAR THYROID ADENOMA UP	3.95516		NGUYEN NOTCH1 TARGETS DN	2.30899		KEGG NITROGEN METABOLISM	-3.8369
STEIN ESRRA TARGETS RESPONSIVE TO ESTROGEN DN	2.28982		BIOCARTA RACCYCD PATHWAY	3.91984		KEGG NEUROTROPHIN SIGNALING PATHWAY	2.29402		LUI THYROID CANCER CLUSTER 5	-3.88339
REACTOME SIGNALLING BY NGF	2.28183		DANG MYC TARGETS UP	3.91517		STEIN ESRRA TARGETS RESPONSIVE TO ESTROGEN DN	2.28982		KEGG PORPHYRIN AND CHLOROPHYLL METABOLISM	-3.94923
SIG CD40PATHWAYMAP	2.24897		WANG LMO4 TARGETS UP	3.90697		REACTOME SIGNALLING BY NGF	2.28183		BIOCARTA PGC1A PATHWAY	-3.99641
JAZAERI BREAST CANCER BRCA1 VS BRCA2 UP	2.22419		ROZANOV MMP14 TARGETS UP	3.89919		SIG CD40PATHWAYMAP	2.24897		LEE LIVER CANCER SURVIVAL UP	-4.01631
REACTOME TRANSPORT OF MATURE MRNA DERIVED FROM AN INTRON CONTAINING TRANSCRIPT	2.19068		PAL PRMT5 TARGETS UP	3.89454		JAZAERI BREAST CANCER BRCA1 VS BRCA2 UP	2.22419		KEGG FATTY ACID METABOLISM	-4.02019
REACTOME DEADENYLATION OF MRNA	2.10336		REACTOME REPAIR SYNTHESIS OF PATCH 27 30 BASES LONG BY DNA POLYMERASE	3.89078		REACTOME TRANSPORT OF MATURE MRNA DERIVED FROM AN INTRON CONTAINING TRANSCRIPT	2.19068		REACTOME METABOLISM OF AMINO ACIDS	-4.03006
REACTOME RECRUITMENT OF NUMA TO MITOTIC CENTROSOMES	2.08552		BROWNE HCMV INFECTION 12HR DN	3.89057		REACTOME DEADENYLATION OF MRNA	2.10336		LEE LIVER CANCER E2F1 DN	-4.03482
BROWNE HCMV INFECTION 12HR UP	2.08305		GAZDA DIAMOND BLACKFAN ANEMIA ERYTHROID DN	3.8896		REACTOME RECRUITMENT OF NUMA TO MITOTIC CENTROSOMES	2.08552		ROME INSULIN TARGETS IN MUSCLE UP	-4.06416
YAO TEMPORAL RESPONSE TO PROGESTERONE CLUSTER 3	2.03916		KEGG MISMATCH REPAIR	3.88826		BROWNE HCMV INFECTION 12HR UP	2.08305		DAVICIONI MOLECULAR ARMS VS ERMS UP	-4.10434
KIM WT1 TARGETS DN	2.02523		NIELSEN SYNOVIAL SARCOMA DN	3.87829		YAO TEMPORAL RESPONSE TO PROGESTERONE CLUSTER 3	2.03916		KEGG TERPENOID BACKBONE BIOSYNTHESIS	-4.15086
BIOCARTA ERYTH PATHWAY	-2.00125		REACTOME REMOVAL OF THE FLAP INTERMEDIATE	3.87216		KIM WT1 TARGETS DN	2.02523		WOO LIVER CANCER RECURRENCE DN	-4.17225
TAKADA GASTRIC CANCER COPY NUMBER UP	-2.01391		REACTOME REMOVAL OF DNA PATCH CONTAINING ABASIC RESIDUE	3.868		BIOCARTA ERYTH PATHWAY	-2.00125		ALCALAY AML BY NPM1 LOCALIZATION DN	-4.20939
REACTOME G ALPHA S SIGNALLING EVENTS	-2.06781		FOSTER INFLAMMATORY RESPONSE LPS DN	3.85932		TAKADA GASTRIC CANCER COPY NUMBER UP	-2.01391		BOYAULT LIVER CANCER SUBCLASS G123 DN	-4.23477
RICKMAN HEAD AND NECK CANCER C	-2.06952		HESS TARGETS OF HOXA9 AND MEIS1 UP	3.8413		REACTOME G ALPHA S SIGNALLING EVENTS	-2.06781		KEGG PROXIMAL TUBULE BICARBONATE RECLAMATION	-4.26173
REACTOME CLASS B2 SECRETIN FAMILY RECEPTORS	-2.072		GINESTIER BREAST CANCER 20Q13 AMPLIFICATION DN	3.8328		RICKMAN HEAD AND NECK CANCER C	-2.06952		MODY HIPPOCAMPUS POSTNATAL	-4.29899
ODONNELL TFRC TARGETS DN	-2.11411		WANG ESOPHAGUS CANCER VS NORMAL DN	3.83184		REACTOME CLASS B2 SECRETIN FAMILY RECEPTORS	-2.072		YAO TEMPORAL RESPONSE TO PROGESTERONE CLUSTER 17	-4.31502
RORIE TARGETS OF EWSR1 FLI1 FUSION DN	-2.17226		BIOCARTA CLASSIC PATHWAY	3.83125		ODONNELL TFRC TARGETS DN	-2.11411		GENTILE UV RESPONSE CLUSTER D4	-4.35233
GAZDA DIAMOND BLACKFAN ANEMIA MYELOID DN	-2.17355		BENPORATH MYC TARGETS WITH EBOX	3.82876		RORIE TARGETS OF EWSR1 FLI1 FUSION DN	-2.17226		KORKOLA CHORIOCARCINOMA UP	-4.56591
REACTOME PHASE 1 FUNCTIONALIZATION	-2.17629		KIM WT1 TARGETS DN	3.78844		GAZDA DIAMOND BLACKFAN ANEMIA MYELOID DN	-2.17355		KEGG PEROXISOME	-4.60365
KEGG MATURITY ONSET DIABETES OF THE YOUNG	-2.17753		REACTOME SYNTHESIS OF DNA	3.78734		REACTOME PHASE 1 FUNCTIONALIZATION	-2.17629		LANDIS ERBB2 BREAST PRENEOPLASTIC DN	-4.69549
YAO TEMPORAL RESPONSE TO PROGESTERONE CLUSTER 9	-2.18113		ZHAN V1 LATE DIFFERENTIATION GENES UP	3.77576		KEGG MATURITY ONSET DIABETES OF THE YOUNG	-2.17753		CHASSOT SKIN WOUND	-4.75208
MIZUKAMI HYPOXIA UP	-2.18467		FARMER BREAST CANCER CLUSTER 6	3.75957		YAO TEMPORAL RESPONSE TO PROGESTERONE CLUSTER 9	-2.18113		MOOTHA GLYCOGEN METABOLISM	-4.756
CHEOK RESPONSE TO MERCAPTOPURINE AND LD MTX DN	-2.18908		BENPORATH SOX2 TARGETS	3.75891		MIZUKAMI HYPOXIA UP	-2.18467		REACTOME METABOLISM OF CARBOHYDRATES	-4.84603
NATSUME RESPONSE TO INTERFERON BETA DN	-2.19404		KUMAMOTO RESPONSE TO NUTLIN 3A UP	3.75781		CHEOK RESPONSE TO MERCAPTOPURINE AND LD MTX DN	-2.18908		CHIANG LIVER CANCER SUBCLASS PROLIFERATION DN	-4.88981
BIOCARTA CK1 PATHWAY	-2.20191		REACTOME REMOVAL OF THE FLAP INTERMEDIATE FROM THE C STRAND	3.75647		NATSUME RESPONSE TO INTERFERON BETA DN	-2.19404		RODWELL AGING KIDNEY DN	-4.99718
MODY HIPPOCAMPUS PRENATAL	-2.21456		RUTELLA RESPONSE TO HGF VS CSF2RB AND IL4 DN	3.75455		BIOCARTA CK1 PATHWAY	-2.20191		KEGG PPAR SIGNALING PATHWAY	-5.0763
REACTOME SYNTHESIS OF BILE ACIDS AND BILE SALTS VIA 24 HYDROXYCHOLESTEROL	-2.22506		MILI PSEUDOPODIA CHEMOTAXIS DN	3.74721		MODY HIPPOCAMPUS PRENATAL	-2.21456		REACTOME METABOLISM OF LIPIDS AND LIPOPROTEINS	-5.17961
REACTOME FANCONI ANEMIA PATHWAY	-2.23817		TARTE PLASMA CELL VS PLASMABLAST DN	3.74321		REACTOME SYNTHESIS OF BILE ACIDS AND BILE SALTS VIA 24 HYDROXYCHOLESTEROL	-2.22506		MOOTHA GLYCOLYSIS	-5.2579
YAGUE PRETUMOR DRUG RESISTANCE UP	-2.24228		MURAKAMI UV RESPONSE 6HR UP	3.7416		REACTOME FANCONI ANEMIA PATHWAY	-2.23817		KEGG BUTANOATE METABOLISM	-5.39776
REACTOME G ALPHA Q SIGNALLING EVENTS	-2.24676		REACTOME S PHASE	3.74014		YAGUE PRETUMOR DRUG RESISTANCE UP	-2.24228		HOSHIDA LIVER CANCER SUBCLASS S3	-5.40021
STARK PREFRONTAL CORTEX 22Q11 DELETION DN	-2.25009		YAO TEMPORAL RESPONSE TO PROGESTERONE CLUSTER 14	3.74004		REACTOME G ALPHA Q SIGNALLING EVENTS	-2.24676		KEGG ALANINE ASPARTATE AND GLUTAMATE METABOLISM	-5.66247
GRAHAM CML DIVIDING VS NORMAL DIVIDING UP	-2.25804		RASHI RESPONSE TO IONIZING RADIATION 2	3.73565		STARK PREFRONTAL CORTEX 22Q11 DELETION DN	-2.25009		STARK PREFRONTAL CORTEX 22Q11 DELETION DN	-5.94105
KEGG BUTANOATE METABOLISM	-2.28517		GRADE COLON CANCER UP	3.73384		GRAHAM CML DIVIDING VS NORMAL DIVIDING UP	-2.25804		KAYO CALORIE RESTRICTION MUSCLE DN	-5.9866
BIOCARTA CELLCYCLE PATHWAY	-2.29201		KOBAYASHI EGFR SIGNALING 24HR DN	3.73328		KEGG BUTANOATE METABOLISM	-2.28517		REACTOME BRANCHED CHAIN AMINO ACID CATABOLISM	-6.2288
MASRI RESISTANCE TO TAMOXIFEN AND AROMATASE INHIBITORS DN	-2.35069		SAKAI TUMOR INFILTRATING MONOCYTES DN	3.72818		BIOCARTA CELLCYCLE PATHWAY	-2.29201		RODWELL AGING KIDNEY NO BLOOD DN	-6.37756
YAMASHITA LIVER CANCER WITH EPCAM UP	-2.41513		NAGY TFTC COMPONENTS HUMAN	3.72542		MASRI RESISTANCE TO TAMOXIFEN AND AROMATASE INHIBITORS DN	-2.35069		REACTOME REGULATION OF PYRUVATE DEHYDROGENASE COMPLEX	-6.40653
ICHIBA GRAFT VERSUS HOST DISEASE 35D DN	-2.48512		ELVIDGE HIF1A TARGETS UP	3.71715		YAMASHITA LIVER CANCER WITH EPCAM UP	-2.41513		REACTOME AMINO ACID SYNTHESIS AND INTERCONVERSION	-6.51717
CHEMNITZ RESPONSE TO PROSTAGLANDIN E2 DN	-2.53922		REACTOME POLYMERASE SWITCHING	3.71046		ICHIBA GRAFT VERSUS HOST DISEASE 35D DN	-2.48512		KEGG PYRUVATE METABOLISM	-6.55339
REACTOME AMINE LIGAND BINDING RECEPTORS	-2.54775		IVANOVA HEMATOPOIESIS STEM CELL AND PROGENITOR	3.70879		CHEMNITZ RESPONSE TO PROSTAGLANDIN E2 DN	-2.53922		REACTOME MITOCHONDRIAL FATTY ACID BETA OXIDATION	-6.86021
COLDREN GEFITINIB RESISTANCE DN	-2.58899		LAU APOPTOSIS CDKN2A UP	3.70546		REACTOME AMINE LIGAND BINDING RECEPTORS	-2.54775		YAO TEMPORAL RESPONSE TO PROGESTERONE CLUSTER 13	-6.90865
REACTOME PEPTIDE LIGAND BINDING RECEPTORS	-2.62701		ONDER CDH1 TARGETS 1 DN	3.7021		COLDREN GEFITINIB RESISTANCE DN	-2.58899		KEGG PROPANOATE METABOLISM	-6.96454
KEGG STEROID HORMONE BIOSYNTHESIS	-2.66898		ONKEN UVEAL MELANOMA UP	3.69135		REACTOME PEPTIDE LIGAND BINDING RECEPTORS	-2.62701		MOOTHA FFA OXYDATION	-7.25511
MOOTHA TCA	-2.71946		REACTOME HIV1 TRANSCRIPTION INITIATION	3.69		KEGG STEROID HORMONE BIOSYNTHESIS	-2.66898		MCBRYAN PUBERTAL BREAST 4 5WK DN	-7.34067
REACTOME FORMATION OF ATP BY CHEMIOSMOTIC COUPLING	-2.72668		KUMAR TARGETS OF MLL AF9 FUSION	3.68242		MOOTHA TCA	-2.71946		MOOTHA GLUCONEOGENESIS	-8.01716
REACTOME TRANSLATION INITIATION COMPLEX FORMATION	-2.72774		ELVIDGE HYPOXIA BY DMOG DN	3.6673		REACTOME FORMATION OF ATP BY CHEMIOSMOTIC COUPLING	-2.72668		KEGG VALINE LEUCINE AND ISOLEUCINE DEGRADATION	-8.04062
GAUSSMANN MLL AF4 FUSION TARGETS F DN	-2.7278		WANG CISPLATIN RESPONSE AND XPC DN	3.64073		REACTOME TRANSLATION INITIATION COMPLEX FORMATION	-2.72774		REACTOME GLUCOSE METABOLISM	-8.30722
XU GH1 EXOGENOUS TARGETS UP	-2.73314		PUIFFE INVASION INHIBITED BY ASCITES DN	3.63862		GAUSSMANN MLL AF4 FUSION TARGETS F DN	-2.7278		REACTOME MUSCLE CONTRACTION	-8.54591
REACTOME FORMATION OF TUBULIN FOLDING INTERMEDIATES BY CCT TRIC	-2.80175		THEILGAARD NEUTROPHIL AT SKIN WOUND UP	3.63632		XU GH1 EXOGENOUS TARGETS UP	-2.73314		REACTOME GLUCONEOGENESIS	-8.86824
BIOCARTA G1 PATHWAY	-2.80283		NUYTTEN NIPP1 TARGETS UP	3.63171		REACTOME FORMATION OF TUBULIN FOLDING INTERMEDIATES BY CCT TRIC	-2.80175		BIOCARTA ETC PATHWAY	-9.10913
SHEN SMARCA2 TARGETS DN	-2.85038		GARY CD5 TARGETS UP	3.6311		BIOCARTA G1 PATHWAY	-2.80283		BLALOCK ALZHEIMERS DISEASE DN	-9.16183
KEGG TASTE TRANSDUCTION	-2.88751		REACTOME HIV1 TRANSCRIPTION ELONGATION	3.63055		SHEN SMARCA2 TARGETS DN	-2.85038		KEGG CARDIAC MUSCLE CONTRACTION	-9.1966
TIEN INTESTINE PROBIOTICS 6HR UP	-2.98094		SCHLOSSER MYC TARGETS AND SERUM RESPONSE UP	3.63015		KEGG TASTE TRANSDUCTION	-2.88751		MOOTHA TCA	-9.5449
REACTOME CELL CELL ADHESION SYSTEMS	-2.98243		ICHIBA GRAFT VERSUS HOST DISEASE D7 UP	3.61469		TIEN INTESTINE PROBIOTICS 6HR UP	-2.98094		BIOCARTA KREB PATHWAY	-9.71904
BIOCARTA KREB PATHWAY	-2.98244		LIN APC TARGETS	3.6108		REACTOME CELL CELL ADHESION SYSTEMS	-2.98243		REACTOME FORMATION OF ATP BY CHEMIOSMOTIC COUPLING	-9.86873
NIKOLSKY BREAST CANCER 1Q21 AMPLICON	-2.99516		ASTON MAJOR DEPRESSIVE DISORDER UP	3.60752		BIOCARTA KREB PATHWAY	-2.98244		REACTOME STRIATED MUSCLE CONTRACTION	-9.87596
BENPORATH PRC2 TARGETS	-3.01737		AMUNDSON POOR SURVIVAL AFTER GAMMA RADIATION 2G	3.60594		NIKOLSKY BREAST CANCER 1Q21 AMPLICON	-2.99516		REACTOME DIABETES PATHWAYS	-10.4364
REACTOME PREFOLDIN MEDIATED TRANSFER OF SUBSTRATE TO CCT TRIC	-3.02505		YAO TEMPORAL RESPONSE TO PROGESTERONE CLUSTER 9	3.60025		BENPORATH PRC2 TARGETS	-3.01737		REACTOME PYRUVATE METABOLISM	-10.9275
MOHANKUMAR TLX1 TARGETS DN	-3.03546		KOKKINAKIS METHIONINE DEPRIVATION 96HR DN	3.58599		REACTOME PREFOLDIN MEDIATED TRANSFER OF SUBSTRATE TO CCT TRIC	-3.02505		FLECHNER BIOPSY KIDNEY TRANSPLANT REJECTED VS OK DN	-11.0062
YAO TEMPORAL RESPONSE TO PROGESTERONE CLUSTER 5	-3.08683		NUNODA RESPONSE TO DASATINIB IMATINIB DN	3.58005		MOHANKUMAR TLX1 TARGETS DN	-3.03546		REACTOME CITRIC ACID CYCLE	-12.3177
BENPORATH SUZ12 TARGETS	-3.09751		BILD MYC ONCOGENIC SIGNATURE	3.57976		YAO TEMPORAL RESPONSE TO PROGESTERONE CLUSTER 5	-3.08683		KEGG CITRATE CYCLE TCA CYCLE	-12.6758
SANA TNF SIGNALING DN	-3.10544		BIDUS METASTASIS DN	3.57574		BENPORATH SUZ12 TARGETS	-3.09751		KEGG HUNTINGTONS DISEASE	-14.8287
REACTOME DOWNSTREAM EVENTS IN GPCR SIGNALING	-3.1223		WAKASUGI HAVE ZNF143 BINDING SITES	3.57496		SANA TNF SIGNALING DN	-3.10544		MOOTHA PGC	-14.9739
GAUSSMANN MLL AF4 FUSION TARGETS E DN	-3.13151		MARKEY RB1 ACUTE LOF DN	3.57137		REACTOME DOWNSTREAM EVENTS IN GPCR SIGNALING	-3.1223		REACTOME PYRUVATE METABOLISM AND TCA CYCLE	-16.0679
GARGALOVIC RESPONSE TO OXIDIZED PHOSPHOLIPIDS BLUE UP	-3.13301		BIOCARTA PPARA PATHWAY	3.5704		GAUSSMANN MLL AF4 FUSION TARGETS E DN	-3.13151		KEGG ALZHEIMERS DISEASE	-16.0696
REACTOME TIGHT JUNCTION INTERACTIONS	-3.15848		LOCKWOOD AMPLIFIED IN LUNG CANCER	3.56335		GARGALOVIC RESPONSE TO OXIDIZED PHOSPHOLIPIDS BLUE UP	-3.13301		KAAB HEART ATRIUM VS VENTRICLE DN	-16.4383
KONDO PROSTATE CANCER HCP WITH H3K27ME3	-3.2472		BROWNE HCMV INFECTION 14HR DN	3.5619		REACTOME TIGHT JUNCTION INTERACTIONS	-3.15848		STEIN ESRRA TARGETS	-17.5598
LIEN BREAST CARCINOMA METAPLASTIC VS DUCTAL DN	-3.26474		BROWNE HCMV INFECTION 18HR UP	3.55985		KONDO PROSTATE CANCER HCP WITH H3K27ME3	-3.2472		KEGG OXIDATIVE PHOSPHORYLATION	-18.9481
ZHAN MULTIPLE MYELOMA CD1 UP	-3.2827		KRIGE RESPONSE TO TOSEDOSTAT 6HR DN	3.5537		LIEN BREAST CARCINOMA METAPLASTIC VS DUCTAL DN	-3.26474		KEGG PARKINSONS DISEASE	-19.2334
BENPORATH ES WITH H3K27ME3	-3.2994		KOKKINAKIS METHIONINE DEPRIVATION 96HR UP	3.53248		ZHAN MULTIPLE MYELOMA CD1 UP	-3.2827		REACTOME INTEGRATION OF ENERGY METABOLISM	-19.7599
BANDRES RESPONSE TO CARMUSTIN MGMT 48HR DN	-3.30053		CHIARADONNA NEOPLASTIC TRANSFORMATION KRAS UP	3.51751		BENPORATH ES WITH H3K27ME3	-3.2994		REACTOME REGULATION OF INSULIN SECRETION	-19.9278
APPIERTO RESPONSE TO FENRETINIDE DN	-3.32766		REACTOME CLASSICAL ANTIBODY MEDIATED COMPLEMENT ACTIVATION	3.50596		BANDRES RESPONSE TO CARMUSTIN MGMT 48HR DN	-3.30053		REACTOME ELECTRON TRANSPORT CHAIN	-20.2539
REACTOME CELL JUNCTION ORGANIZATION	-3.35509		CREIGHTON ENDOCRINE THERAPY RESISTANCE 2	3.4914		APPIERTO RESPONSE TO FENRETINIDE DN	-3.32766		MOOTHA VOXPHOS	-20.3445
WEBER METHYLATED LCP IN FIBROBLAST UP	-3.36337		KEGG CHRONIC MYELOID LEUKEMIA	3.48759		REACTOME CELL JUNCTION ORGANIZATION	-3.35509		WONG MITOCHONDRIA GENE MODULE	-20.9808
KIM RESPONSE TO TSA AND DECITABINE UP	-3.38559		DORN ADENOVIRUS INFECTION 48HR UP	3.47317		WEBER METHYLATED LCP IN FIBROBLAST UP	-3.36337		MOOTHA MITOCHONDRIA	-21.7676
REACTOME FORMATION OF THE TERNARY COMPLEX AND SUBSEQUENTLY THE 43S COMPLEX	-3.47693		DEURIG T CELL PROLYMPHOCYTIC LEUKEMIA DN	3.46612		KIM RESPONSE TO TSA AND DECITABINE UP	-3.38559		MOOTHA HUMAN MITODB 6 2002	-22.3056
SABATES COLORECTAL ADENOMA UP	-3.51901		WHITESIDE CISPLATIN RESISTANCE UP	3.46589		REACTOME FORMATION OF THE TERNARY COMPLEX AND SUBSEQUENTLY THE 43S COMPLEX	-3.47693		REACTOME GLUCOSE REGULATION OF INSULIN SECRETION	-22.9353
NUTT GBM VS AO GLIOMA DN	-3.53187		LASTOWSKA NEUROBLASTOMA COPY NUMBER UP	3.46479		SABATES COLORECTAL ADENOMA UP	-3.51901		STEIN ESRRA TARGETS UP	-23.1163
HSIAO LIVER SPECIFIC GENES	-3.55506		TOMIDA METASTASIS DN	3.4438		NUTT GBM VS AO GLIOMA DN	-3.53187
LEE LIVER CANCER MYC UP	-3.55724		YAO TEMPORAL RESPONSE TO PROGESTERONE CLUSTER 7	3.43082		HSIAO LIVER SPECIFIC GENES	-3.55506		Pathway	Zratio O-Y
WEBER METHYLATED LCP IN SPERM UP	-3.57071		PUJANA BREAST CANCER WITH BRCA1 MUTATED UP	3.41597		LEE LIVER CANCER MYC UP	-3.55724		BUYTAERT PHOTODYNAMIC THERAPY STRESS UP	10.4526
KEGG HYPERTROPHIC CARDIOMYOPATHY HCM	-3.60682		GENTILE UV RESPONSE CLUSTER D4	3.40574		WEBER METHYLATED LCP IN SPERM UP	-3.57071		BLALOCK ALZHEIMERS DISEASE UP	9.29364
SMID BREAST CANCER RELAPSE IN BRAIN DN	-3.61456		KEGG CHEMOKINE SIGNALING PATHWAY	3.40037		KEGG HYPERTROPHIC CARDIOMYOPATHY HCM	-3.60682		REN ALVEOLAR RHABDOMYOSARCOMA DN	9.13122
BILD HRAS ONCOGENIC SIGNATURE	-3.62417		SWEET KRAS ONCOGENIC SIGNATURE	3.3946		SMID BREAST CANCER RELAPSE IN BRAIN DN	-3.61456		MILI PSEUDOPODIA CHEMOTAXIS DN	8.52803
BIOCARTA ETC PATHWAY	-3.63405		BIOCARTA CARDIACEGF PATHWAY	3.3918		BILD HRAS ONCOGENIC SIGNATURE	-3.62417		ICHIBA GRAFT VERSUS HOST DISEASE 35D UP	8.20562
KOBAYASHI EGFR SIGNALING 6HR DN	-3.75491		KIM WT1 TARGETS 12HR DN	3.38459		BIOCARTA ETC PATHWAY	-3.63405		REACTOME PROCESSING OF CAPPED INTRON CONTAINING PRE MRNA	7.85599
AMIT EGF RESPONSE 60 MCF10A	-3.76726		RASHI RESPONSE TO IONIZING RADIATION 6	3.37873		KOBAYASHI EGFR SIGNALING 6HR DN	-3.75491		MILI PSEUDOPODIA HAPTOTAXIS DN	7.85419
KEGG DILATED CARDIOMYOPATHY	-3.78839		MARTINEZ RESPONSE TO TRABECTEDIN	3.37857		AMIT EGF RESPONSE 60 MCF10A	-3.76726		MCLACHLAN DENTAL CARIES DN	7.69426
DODD NASOPHARYNGEAL CARCINOMA UP	-3.82897		LANDIS BREAST CANCER PROGRESSION UP	3.37599		KEGG DILATED CARDIOMYOPATHY	-3.78839		SANCHEZ MDM2 TARGETS	7.6846
KEGG NEUROACTIVE LIGAND RECEPTOR INTERACTION	-3.86821		DEBIASI APOPTOSIS BY REOVIRUS INFECTION DN	3.37599		DODD NASOPHARYNGEAL CARCINOMA UP	-3.82897		CHEN LVAD SUPPORT OF FAILING HEART UP	7.62115
ONDER CDH1 TARGETS 2 DN	-3.88256		HELLER HDAC TARGETS SILENCED BY METHYLATION DN	3.37535		KEGG NEUROACTIVE LIGAND RECEPTOR INTERACTION	-3.86821		MCLACHLAN DENTAL CARIES UP	7.59852
MILICIC FAMILIAL ADENOMATOUS POLYPOSIS UP	-3.8833		KRIGE RESPONSE TO TOSEDOSTAT 24HR DN	3.37269		ONDER CDH1 TARGETS 2 DN	-3.88256		REACTOME GENE EXPRESSION	7.55869
BIOCARTA NO1 PATHWAY	-4.02261		MULLIGHAN MLL SIGNATURE 1 UP	3.36761		MILICIC FAMILIAL ADENOMATOUS POLYPOSIS UP	-3.8833		WU CELL MIGRATION	7.52161
REACTOME CLASS A1 RHODOPSIN LIKE RECEPTORS	-4.07153		KALMA E2F1 TARGETS	3.36154		BIOCARTA NO1 PATHWAY	-4.02261		NAKAYAMA SOFT TISSUE TUMORS PCA1 UP	7.42787
OSWALD HEMATOPOIETIC STEM CELL IN COLLAGEN GEL DN	-4.26377		REACTOME G2 M TRANSITION	3.35512		REACTOME CLASS A1 RHODOPSIN LIKE RECEPTORS	-4.07153		BILD MYC ONCOGENIC SIGNATURE	7.42157
OSWALD HEMATOPOIETIC STEM CELL IN COLLAGEN GEL UP	-4.26377		WINNEPENNINCKX MELANOMA METASTASIS UP	3.34961		OSWALD HEMATOPOIETIC STEM CELL IN COLLAGEN GEL DN	-4.26377		NAGASHIMA NRG1 SIGNALING UP	7.31909
REACTOME METABOLISM OF PROTEINS	-4.28232		DING LUNG CANCER EXPRESSION BY COPY NUMBER	3.34812		OSWALD HEMATOPOIETIC STEM CELL IN COLLAGEN GEL UP	-4.26377		SASAKI TARGETS OF TP73 AND TP63	7.30701
KEGG CALCIUM SIGNALING PATHWAY	-4.42681		HOLLMAN APOPTOSIS VIA CD40 UP	3.33654		REACTOME METABOLISM OF PROTEINS	-4.28232		KEGG SPLICEOSOME	7.30473
REACTOME SMOOTH MUSCLE CONTRACTION	-4.52912		COLDREN GEFITINIB RESISTANCE UP	3.33627		KEGG CALCIUM SIGNALING PATHWAY	-4.42681		GINESTIER BREAST CANCER ZNF217 AMPLIFIED DN	7.2866
REACTOME GPCR LIGAND BINDING	-4.53671		BIOCARTA MTOR PATHWAY	3.32931		REACTOME SMOOTH MUSCLE CONTRACTION	-4.52912		HAHTOLA MYCOSIS FUNGOIDES CD4 UP	7.19215
NAGASHIMA NRG1 SIGNALING UP	-4.68958		SCHLOSSER MYC TARGETS AND SERUM RESPONSE DN	3.32282		REACTOME GPCR LIGAND BINDING	-4.53671		GINESTIER BREAST CANCER 20Q13 AMPLIFICATION DN	7.10121
KONDO PROSTATE CANCER WITH H3K27ME3	-4.76186		THEILGAARD NEUTROPHIL AT SKIN WOUND DN	3.31889		NAGASHIMA NRG1 SIGNALING UP	-4.68958		ABE INNER EAR	7.09996
KEGG PARKINSONS DISEASE	-4.85868		WALLACE PROSTATE CANCER RACE DN	3.3185		KONDO PROSTATE CANCER WITH H3K27ME3	-4.76186		HAN SATB1 TARGETS DN	7.09071
REACTOME INSULIN SYNTHESIS AND SECRETION	-5.11863		BIOCARTA TNFR1 PATHWAY	3.31836		KEGG PARKINSONS DISEASE	-4.85868		OSMAN BLADDER CANCER DN	7.06291
REACTOME REGULATION OF INSULIN SECRETION	-5.20387		KEGG COMPLEMENT AND COAGULATION CASCADES	3.31826		REACTOME INSULIN SYNTHESIS AND SECRETION	-5.11863		NUYTTEN EZH2 TARGETS UP	6.89039
RICKMAN HEAD AND NECK CANCER E	-5.27052		DUNNE TARGETS OF AML1 MTG8 FUSION UP	3.30617		REACTOME REGULATION OF INSULIN SECRETION	-5.20387		SWEET KRAS TARGETS DN	6.67962
KEGG HUNTINGTONS DISEASE	-5.2766		BIOCARTA TEL PATHWAY	3.30544		RICKMAN HEAD AND NECK CANCER E	-5.27052		MITSIADES RESPONSE TO APLIDIN UP	6.65511
REACTOME TRANSLATION	-5.41274		KEGG ERBB SIGNALING PATHWAY	3.3033		KEGG HUNTINGTONS DISEASE	-5.2766		CHARAFE BREAST CANCER LUMINAL VS BASAL DN	6.63713
KEGG ALZHEIMERS DISEASE	-5.42042		BROWNE HCMV INFECTION 14HR UP	3.3021		REACTOME TRANSLATION	-5.41274		BERENJENO TRANSFORMED BY RHOA REVERSIBLY DN	6.63373
CAFFAREL RESPONSE TO THC 8HR 5 DN	-5.42328		WONG EMBRYONIC STEM CELL CORE	3.29635		KEGG ALZHEIMERS DISEASE	-5.42042		KAN RESPONSE TO ARSENIC TRIOXIDE	6.61838
REACTOME INFLUENZA LIFE CYCLE	-5.57756		SHEDDEN LUNG CANCER POOR SURVIVAL A6	3.29611		CAFFAREL RESPONSE TO THC 8HR 5 DN	-5.42328		CHIARADONNA NEOPLASTIC TRANSFORMATION KRAS CDC25 DN	6.59736
REACTOME GLUCOSE REGULATION OF INSULIN SECRETION	-5.62774		LEE METASTASIS AND RNA PROCESSING UP	3.29426		REACTOME INFLUENZA LIFE CYCLE	-5.57756		REACTOME FORMATION AND MATURATION OF MRNA TRANSCRIPT	6.52188
KUNINGER IGF1 VS PDGFB TARGETS UP	-5.66315		ITO PTTG1 TARGETS DN	3.28904		REACTOME GLUCOSE REGULATION OF INSULIN SECRETION	-5.62774		UZONYI RESPONSE TO LEUKOTRIENE AND THROMBIN	6.4942
KEGG OXIDATIVE PHOSPHORYLATION	-5.67118		LE EGR2 TARGETS DN	3.27974		KUNINGER IGF1 VS PDGFB TARGETS UP	-5.66315		REACTOME TRANSPORT OF MATURE MRNA DERIVED FROM AN INTRON CONTAINING TRANSCRIPT	6.46327
CHARAFE BREAST CANCER BASAL VS MESENCHYMAL UP	-5.70407		BONOME OVARIAN CANCER POOR SURVIVAL DN	3.27932		KEGG OXIDATIVE PHOSPHORYLATION	-5.67118		SWEET KRAS ONCOGENIC SIGNATURE	6.4182
REACTOME GTP HYDROLYSIS AND JOINING OF THE 60S RIBOSOMAL SUBUNIT	-6.00759		YAO TEMPORAL RESPONSE TO PROGESTERONE CLUSTER 12	3.27803		CHARAFE BREAST CANCER BASAL VS MESENCHYMAL UP	-5.70407		REACTOME ELONGATION AND PROCESSING OF CAPPED TRANSCRIPTS	6.38099
WONG MITOCHONDRIA GENE MODULE	-6.15695		DORN ADENOVIRUS INFECTION 12HR DN	3.27682		REACTOME GTP HYDROLYSIS AND JOINING OF THE 60S RIBOSOMAL SUBUNIT	-6.00759		KIM WT1 TARGETS UP	6.35766
MOOTHA VOXPHOS	-6.28053		BROWNE HCMV INFECTION 4HR DN	3.26574		WONG MITOCHONDRIA GENE MODULE	-6.15695		AMIT EGF RESPONSE 480 HELA	6.35625
REACTOME OLFACTORY SIGNALING PATHWAY	-6.61963		PELLICCIOTTA HDAC IN ANTIGEN PRESENTATION UP	3.26393		MOOTHA VOXPHOS	-6.28053		LOPEZ MBD TARGETS	6.33773
REACTOME DIABETES PATHWAYS	-6.62396		MOREIRA RESPONSE TO TSA UP	3.26315		REACTOME OLFACTORY SIGNALING PATHWAY	-6.61963		MARTINEZ RB1 AND TP53 TARGETS DN	6.21044
REACTOME FORMATION OF A POOL OF FREE 40S SUBUNITS	-6.62541		REACTOME VPR MEDIATED NUCLEAR IMPORT OF PICS	3.24496		REACTOME DIABETES PATHWAYS	-6.62396		MISSIAGLIA REGULATED BY METHYLATION UP	6.17954
KEGG CARDIAC MUSCLE CONTRACTION	-6.6378		LIU VMYB TARGETS UP	3.23447		REACTOME FORMATION OF A POOL OF FREE 40S SUBUNITS	-6.62541		DAUER STAT3 TARGETS UP	6.1691
KEGG OLFACTORY TRANSDUCTION	-6.76951		REACTOME BIOLOGICAL OXIDATIONS	3.2267		KEGG CARDIAC MUSCLE CONTRACTION	-6.6378		PODAR RESPONSE TO ADAPHOSTIN UP	6.11929
FRIDMAN SENESCENCE DN	-6.85632		GALE APL WITH FLT3 MUTATED UP	3.21965		KEGG OLFACTORY TRANSDUCTION	-6.76951		NAGASHIMA EGF SIGNALING UP	6.11254
REACTOME ELECTRON TRANSPORT CHAIN	-7.0329		VERNELL RETINOBLASTOMA PATHWAY UP	3.21921		FRIDMAN SENESCENCE DN	-6.85632		MURAKAMI UV RESPONSE 6HR UP	6.07863
REACTOME STRIATED MUSCLE CONTRACTION	-7.06963		MILI PSEUDOPODIA HAPTOTAXIS DN	3.21184		REACTOME ELECTRON TRANSPORT CHAIN	-7.0329		UDAYAKUMAR MED1 TARGETS DN	6.05615
REACTOME INFLUENZA VIRAL RNA TRANSCRIPTION AND REPLICATION	-7.12896		HINATA NFKB TARGETS FIBROBLAST UP	3.20964		REACTOME STRIATED MUSCLE CONTRACTION	-7.06963		FRIDMAN SENESCENCE UP	6.02449
REACTOME REGULATION OF BETA CELL DEVELOPMENT	-7.35293		LAIHO COLORECTAL CANCER SERRATED DN	3.20848		REACTOME INFLUENZA VIRAL RNA TRANSCRIPTION AND REPLICATION	-7.12896		WATTEL AUTONOMOUS THYROID ADENOMA DN	6.01705
KEGG RIBOSOME	-7.44719		BROWNE HCMV INFECTION 1HR DN	3.19665		REACTOME REGULATION OF BETA CELL DEVELOPMENT	-7.35293		NGUYEN NOTCH1 TARGETS DN	5.99572
REACTOME REGULATION OF GENE EXPRESSION IN BETA CELLS	-7.49213		DITTMER PTHLH TARGETS DN	3.1936		KEGG RIBOSOME	-7.44719		KRIGE RESPONSE TO TOSEDOSTAT 6HR UP	5.99075
REACTOME PEPTIDE CHAIN ELONGATION	-7.53142		RUTELLA RESPONSE TO CSF2RB AND IL4 UP	3.17605		REACTOME REGULATION OF GENE EXPRESSION IN BETA CELLS	-7.49213		REACTOME MRNA SPLICING	5.98573
REACTOME VIRAL MRNA TRANSLATION	-7.63438		AMUNDSON RESPONSE TO ARSENITE	3.16558		REACTOME PEPTIDE CHAIN ELONGATION	-7.53142		MAHADEVAN RESPONSE TO MP470 DN	5.97827
REACTOME MUSCLE CONTRACTION	-8.1028		BOYAULT LIVER CANCER SUBCLASS G12 UP	3.15657		REACTOME VIRAL MRNA TRANSLATION	-7.63438		HSIAO HOUSEKEEPING GENES	5.92124
NAGASHIMA EGF SIGNALING UP	-8.77958		MTOR SIGNALING	3.15138		REACTOME MUSCLE CONTRACTION	-8.1028		WHITESIDE CISPLATIN RESISTANCE UP	5.89932
RASHI RESPONSE TO IONIZING RADIATION 1	-8.92885		JIANG VHL TARGETS	3.14907		NAGASHIMA EGF SIGNALING UP	-8.77958		DELYS THYROID CANCER UP	5.86516
CHASSOT SKIN WOUND	-13.3665		LUCAS HNF4A TARGETS UP	3.14256		RASHI RESPONSE TO IONIZING RADIATION 1	-8.92885		BERENJENO TRANSFORMED BY RHOA UP	5.80873
			KEGG RENIN ANGIOTENSIN SYSTEM	3.12935		CHASSOT SKIN WOUND	-13.3665		LEE LIVER CANCER MYC TGFA UP	5.79918
Pathway	Zratio O-Y		WILCOX PRESPONSE TO ROGESTERONE UP	3.12481					REACTOME INFLUENZA LIFE CYCLE	5.76896
TONKS TARGETS OF RUNX1 RUNX1T1 FUSION SUSTAINED IN MONOCYTE DN	18.8803		KEGG AMINO SUGAR AND NUCLEOTIDE SUGAR METABOLISM	3.11894		Pathway	Zratio O-Y		PUJANA ATM PCC NETWORK	5.75046
VALK AML CLUSTER 2	11.2919		LOPEZ MESOTHELIOMA SURVIVAL OVERALL UP	3.11542		TONKS TARGETS OF RUNX1 RUNX1T1 FUSION SUSTAINED IN MONOCYTE DN	18.8803		CHEN HOXA5 TARGETS 9HR UP	5.74057
CHEN LVAD SUPPORT OF FAILING HEART UP	10.4812		LEE DIFFERENTIATING T LYMPHOCYTE	3.11326		VALK AML CLUSTER 2	11.2919		KANG CISPLATIN RESISTANCE UP	5.73005
GRAHAM CML QUIESCENT VS NORMAL DIVIDING UP	10.2391		BILBAN B CLL LPL DN	3.11078		CHEN LVAD SUPPORT OF FAILING HEART UP	10.4812		REACTOME METABOLISM OF RNA	5.72708
SMID BREAST CANCER LUMINAL B DN	10.1378		MITSIADES RESPONSE TO APLIDIN UP	3.09913		GRAHAM CML QUIESCENT VS NORMAL DIVIDING UP	10.2391		WELCSH BRCA1 TARGETS 1 DN	5.72083
MCLACHLAN DENTAL CARIES DN	9.88893		HESS TARGETS OF HOXA9 AND MEIS1 DN	3.09735		SMID BREAST CANCER LUMINAL B DN	10.1378		MANN RESPONSE TO AMIFOSTINE UP	5.69002
MCLACHLAN DENTAL CARIES UP	9.8866		NAKAJIMA EOSINOPHIL	3.09495		MCLACHLAN DENTAL CARIES DN	9.88893		ONKEN UVEAL MELANOMA UP	5.67603
RAGHAVACHARI PLATELET SPECIFIC GENES	9.6114		WALLACE PROSTATE CANCER UP	3.09435		MCLACHLAN DENTAL CARIES UP	9.8866		KRIGE AMINO ACID DEPRIVATION	5.67281
WIELAND UP BY HBV INFECTION	8.93988		REACTOME TAT MEDIATED HIV1 ELONGATION ARREST AND RECOVERY	3.0907		RAGHAVACHARI PLATELET SPECIFIC GENES	9.6114		OSWALD HEMATOPOIETIC STEM CELL IN COLLAGEN GEL DN	5.64735
HAHTOLA SEZARY SYNDROM UP	8.77916		REACTOME CENTROSOME MATURATION	3.09025		WIELAND UP BY HBV INFECTION	8.93988		OSWALD HEMATOPOIETIC STEM CELL IN COLLAGEN GEL UP	5.64735
LU AGING BRAIN DN	8.61548		IIZUKA LIVER CANCER PROGRESSION G1 G2 DN	3.08605		HAHTOLA SEZARY SYNDROM UP	8.77916		CAIRO HEPATOBLASTOMA CLASSES UP	5.61975
REACTOME CLASSICAL ANTIBODY MEDIATED COMPLEMENT ACTIVATION	8.61479		ROSS AML WITH PML RARA FUSION	3.07935		LU AGING BRAIN DN	8.61548		AMIT SERUM RESPONSE 40 MCF10A	5.61001
JAATINEN HEMATOPOIETIC STEM CELL DN	8.60406		FUJII YBX1 TARGETS DN	3.07157		REACTOME CLASSICAL ANTIBODY MEDIATED COMPLEMENT ACTIVATION	8.61479		MARKEY RB1 ACUTE LOF UP	5.58626
LINDGREN BLADDER CANCER CLUSTER 2B	8.3855		ZHAN MULTIPLE MYELOMA PR DN	3.06774		JAATINEN HEMATOPOIETIC STEM CELL DN	8.60406		BENPORATH CYCLING GENES	5.55954
THUM SYSTOLIC HEART FAILURE UP	8.20723		LIN NPAS4 TARGETS UP	3.06732		LINDGREN BLADDER CANCER CLUSTER 2B	8.3855		TAKAO RESPONSE TO UVB RADIATION DN	5.5539
RODWELL AGING KIDNEY UP	8.06069		RUTELLA RESPONSE TO CSF2RB AND IL4 DN	3.06675		THUM SYSTOLIC HEART FAILURE UP	8.20723		ENK UV RESPONSE KERATINOCYTE UP	5.5431
WALLACE PROSTATE CANCER RACE UP	7.82156		KEGG ENDOCYTOSIS	3.0667		RODWELL AGING KIDNEY UP	8.06069		SMID BREAST CANCER LUMINAL B DN	5.5335
TSAI RESPONSE TO RADIATION THERAPY	7.76241		MOHANKUMAR TLX1 TARGETS UP	3.05874		WALLACE PROSTATE CANCER RACE UP	7.82156		AIYAR COBRA1 TARGETS UP	5.52606
BASSO HAIRY CELL LEUKEMIA DN	7.71885		REACTOME MITOTIC PROMETAPHASE	3.04928		TSAI RESPONSE TO RADIATION THERAPY	7.76241		MUELLER PLURINET	5.52477
JISON SICKLE CELL DISEASE UP	7.65427		KEGG CYTOSOLIC DNA SENSING PATHWAY	3.04383		BASSO HAIRY CELL LEUKEMIA DN	7.71885		DASU IL6 SIGNALING UP	5.49336
REACTOME INITIAL TRIGGERING OF COMPLEMENT	7.52605		VANHARANTA UTERINE FIBROID WITH 7Q DELETION UP	3.03612		JISON SICKLE CELL DISEASE UP	7.65427		BASAKI YBX1 TARGETS UP	5.48733
TONKS TARGETS OF RUNX1 RUNX1T1 FUSION HSC DN	7.40941		MILI PSEUDOPODIA	3.03228		REACTOME INITIAL TRIGGERING OF COMPLEMENT	7.52605		WANG CISPLATIN RESPONSE AND XPC DN	5.46942
REN ALVEOLAR RHABDOMYOSARCOMA DN	7.39859		GOLDRATH ANTIGEN RESPONSE	3.03211		TONKS TARGETS OF RUNX1 RUNX1T1 FUSION HSC DN	7.40941		REACTOME REV MEDIATED NUCLEAR EXPORT OF HIV1 RNA	5.4615
TAKEDA TARGETS OF NUP98 HOXA9 FUSION 16D UP	7.17087		BOWIE RESPONSE TO TAMOXIFEN	3.03203		REN ALVEOLAR RHABDOMYOSARCOMA DN	7.39859		SESTO RESPONSE TO UV C1	5.4321
KAN RESPONSE TO ARSENIC TRIOXIDE	7.06949		MMS MOUSE LYMPH HIGH 4HRS UP	3.02892		TAKEDA TARGETS OF NUP98 HOXA9 FUSION 16D UP	7.17087		REACTOME HIV LIFE CYCLE	5.43174
BIOCARTA COMP PATHWAY	7.04778		DAZARD UV RESPONSE CLUSTER G6	3.02727		KAN RESPONSE TO ARSENIC TRIOXIDE	7.06949		KEGG TGF BETA SIGNALING PATHWAY	5.42783
MURATA VIRULENCE OF H PILORI	6.98181		DORSAM HOXA9 TARGETS DN	3.02636		BIOCARTA COMP PATHWAY	7.04778		JISON SICKLE CELL DISEASE DN	5.42035
NAKAYAMA SOFT TISSUE TUMORS PCA1 UP	6.97555		LANDIS ERBB2 BREAST TUMORS 324 UP	3.02479		MURATA VIRULENCE OF H PILORI	6.98181		HUTTMANN B CLL POOR SURVIVAL UP	5.40821
REACTOME COMPLEMENT CASCADE	6.84513		REACTOME DEADENYLATION OF MRNA	3.01385		NAKAYAMA SOFT TISSUE TUMORS PCA1 UP	6.97555		RODWELL AGING KIDNEY NO BLOOD UP	5.37964
RODRIGUES NTN1 AND DCC TARGETS	6.80291		WANG CLIM2 TARGETS UP	3.01052		REACTOME COMPLEMENT CASCADE	6.84513		NOJIMA SFRP2 TARGETS UP	5.37693
FLECHNER BIOPSY KIDNEY TRANSPLANT REJECTED VS OK UP	6.77603		IWANAGA CARCINOGENESIS BY KRAS PTEN UP	3.00978		RODRIGUES NTN1 AND DCC TARGETS	6.80291		REACTOME NEP NS2 INTERACTS WITH THE CELLULAR EXPORT MACHINERY	5.36212
CHARAFE BREAST CANCER LUMINAL VS BASAL DN	6.60963		MORI MATURE B LYMPHOCYTE DN	3.00772		FLECHNER BIOPSY KIDNEY TRANSPLANT REJECTED VS OK UP	6.77603		LEE LIVER CANCER ACOX1 UP	5.35724
MARKEY RB1 ACUTE LOF UP	6.51291		BIOCARTA IGF1R PATHWAY	3.00563		CHARAFE BREAST CANCER LUMINAL VS BASAL DN	6.60963		RODRIGUES THYROID CARCINOMA ANAPLASTIC UP	5.33862
BIOCARTA CLASSIC PATHWAY	6.43426		REACTOME RESOLUTION OF AP SITES VIA THE SINGLE NUCLEOTIDE REPLACEMENT PATHWAY	3.00072		MARKEY RB1 ACUTE LOF UP	6.51291		VARELA ZMPSTE24 TARGETS UP	5.31882
WAMUNYOKOLI OVARIAN CANCER GRADES 1 2 DN	6.41955		MARKEY RB1 CHRONIC LOF UP	2.99879		BIOCARTA CLASSIC PATHWAY	6.43426		SENESE HDAC1 TARGETS UP	5.24908
MARKEY RB1 CHRONIC LOF DN	6.37522		HAHTOLA MYCOSIS FUNGOIDES CD4 DN	2.99831		WAMUNYOKOLI OVARIAN CANCER GRADES 1 2 DN	6.41955		REACTOME VPR MEDIATED NUCLEAR IMPORT OF PICS	5.23469
MATTIOLI MGUS VS PCL	6.25972		REACTOME FORMATION OF THE EARLY ELONGATION COMPLEX	2.98809		MARKEY RB1 CHRONIC LOF DN	6.37522		RODWELL AGING KIDNEY UP	5.22484
PICCALUGA ANGIOIMMUNOBLASTIC LYMPHOMA UP	6.12977		BOYLAN MULTIPLE MYELOMA C D UP	2.9862		MATTIOLI MGUS VS PCL	6.25972		BIOCARTA ATM PATHWAY	5.22256
CHIARADONNA NEOPLASTIC TRANSFORMATION KRAS CDC25 DN	6.05362		HINATA NFKB TARGETS KERATINOCYTE UP	2.97387		PICCALUGA ANGIOIMMUNOBLASTIC LYMPHOMA UP	6.12977		THUM SYSTOLIC HEART FAILURE UP	5.20841
ICHIBA GRAFT VERSUS HOST DISEASE 35D UP	6.00842		BIOCARTA BAD PATHWAY	2.97105		CHIARADONNA NEOPLASTIC TRANSFORMATION KRAS CDC25 DN	6.05362		AMIT EGF RESPONSE 40 MCF10A	5.20818
RUTELLA RESPONSE TO HGF VS CSF2RB AND IL4 UP	5.85983		ONKEN UVEAL MELANOMA DN	2.96978		ICHIBA GRAFT VERSUS HOST DISEASE 35D UP	6.00842		REACTOME CLASSICAL ANTIBODY MEDIATED COMPLEMENT ACTIVATION	5.19737
BERTUCCI INVASIVE CARCINOMA DUCTAL VS LOBULAR DN	5.78654		NIKOLSKY BREAST CANCER 22Q13 AMPLICON	2.96049		RUTELLA RESPONSE TO HGF VS CSF2RB AND IL4 UP	5.85983		LAIHO COLORECTAL CANCER SERRATED DN	5.19383
HELLER HDAC TARGETS UP	5.7809		SENGUPTA NASOPHARYNGEAL CARCINOMA WITH LMP1 UP	2.95247		BERTUCCI INVASIVE CARCINOMA DUCTAL VS LOBULAR DN	5.78654		KIM WT1 TARGETS 8HR UP	5.10884
TAKEDA TARGETS OF NUP98 HOXA9 FUSION 10D DN	5.76355		AMIT EGF RESPONSE 120 HELA	2.94819		HELLER HDAC TARGETS UP	5.7809		LAU APOPTOSIS CDKN2A UP	5.1006
SCHUETZ BREAST CANCER DUCTAL INVASIVE UP	5.72392		SU TESTIS	2.94246		TAKEDA TARGETS OF NUP98 HOXA9 FUSION 10D DN	5.76355		REACTOME TRANSPORT OF RIBONUCLEOPROTEINS INTO THE HOST NUCLEUS	5.09332
TARTE PLASMA CELL VS PLASMABLAST UP	5.70153		REACTOME MITOTIC M M G1 PHASES	2.94026		SCHUETZ BREAST CANCER DUCTAL INVASIVE UP	5.72392		THEILGAARD NEUTROPHIL AT SKIN WOUND UP	5.08947
DELYS THYROID CANCER DN	5.57769		MARTINEZ RB1 TARGETS DN	2.93672		TARTE PLASMA CELL VS PLASMABLAST UP	5.70153		LIEN BREAST CARCINOMA METAPLASTIC VS DUCTAL UP	5.05253
HELLER HDAC TARGETS SILENCED BY METHYLATION UP	5.57064		REACTOME RECRUITMENT OF NUMA TO MITOTIC CENTROSOMES	2.93337		DELYS THYROID CANCER DN	5.57769		REACTOME LATE PHASE OF HIV LIFE CYCLE	5.05045
DUNNE TARGETS OF AML1 MTG8 FUSION UP	5.56208		BERTUCCI MEDULLARY VS DUCTAL BREAST CANCER UP	2.93138		HELLER HDAC TARGETS SILENCED BY METHYLATION UP	5.57064		GRADE COLON CANCER UP	5.01786
CHEOK RESPONSE TO HD MTX UP	5.54293		REACTOME MITOCHONDRIAL TRNA AMINOACYLATION	2.92891		DUNNE TARGETS OF AML1 MTG8 FUSION UP	5.56208		KAAB HEART ATRIUM VS VENTRICLE UP	5.01424
IZADPANAH STEM CELL ADIPOSE VS BONE UP	5.53377		REACTOME SYNTHESIS OF GLYCOSYLPHOSPHATIDYLINOSITOL	2.9222		CHEOK RESPONSE TO HD MTX UP	5.54293		MAHAJAN RESPONSE TO IL1A UP	5.00559
LIU VAV3 PROSTATE CARCINOGENESIS UP	5.49893		ASTON MAJOR DEPRESSIVE DISORDER DN	2.92148		IZADPANAH STEM CELL ADIPOSE VS BONE UP	5.53377		ACEVEDO METHYLATED IN LIVER CANCER UP	4.99945
LIAN LIPA TARGETS 6M	5.48873		FARMER BREAST CANCER CLUSTER 7	2.91982		LIU VAV3 PROSTATE CARCINOGENESIS UP	5.49893		REACTOME SNRNP ASSEMBLY	4.99288
LIAN LIPA TARGETS 3M	5.43275		KEGG LYSOSOME	2.9179		LIAN LIPA TARGETS 6M	5.48873		SCHLOSSER MYC TARGETS AND SERUM RESPONSE UP	4.9745
RUTELLA RESPONSE TO CSF2RB AND IL4 DN	5.42066		HUTTMANN B CLL POOR SURVIVAL DN	2.91349		LIAN LIPA TARGETS 3M	5.43275		TOYOTA TARGETS OF MIR34B AND MIR34C	4.96521
AMIT EGF RESPONSE 480 HELA	5.40553		FERRANDO T ALL WITH MLL ENL FUSION DN	2.91326		RUTELLA RESPONSE TO CSF2RB AND IL4 DN	5.42066		REACTOME REGULATION OF GLUCOKINASE BY GLUCOKINASE REGULATORY PROTEIN	4.94515
LIU CMYB TARGETS UP	5.39777		REACTOME METABOLISM OF MRNA	2.89761		AMIT EGF RESPONSE 480 HELA	5.40553		FOURNIER ACINAR DEVELOPMENT LATE 2	4.93916
BOQUEST STEM CELL CULTURED VS FRESH DN	5.36451		MORI MATURE B LYMPHOCYTE UP	2.89141		LIU CMYB TARGETS UP	5.39777		TSAI RESPONSE TO RADIATION THERAPY	4.93787
TAKEDA TARGETS OF NUP98 HOXA9 FUSION 8D UP	5.36214		CHIANG LIVER CANCER SUBCLASS UNANNOTATED DN	2.8881		BOQUEST STEM CELL CULTURED VS FRESH DN	5.36451		REACTOME TRANSPORT OF THE SLBP INDEPENDENT MATURE MRNA	4.9235
WU CELL MIGRATION	5.26539		ASTIER INTEGRIN SIGNALING	2.88283		TAKEDA TARGETS OF NUP98 HOXA9 FUSION 8D UP	5.36214		SMID BREAST CANCER BASAL UP	4.9148
LEE LIVER CANCER DENA UP	5.23708		NUYTTEN EZH2 TARGETS UP	2.87814		WU CELL MIGRATION	5.26539		GARGALOVIC RESPONSE TO OXIDIZED PHOSPHOLIPIDS BLACK UP	4.89032
KIM LRRC3B TARGETS	5.22981		LU AGING BRAIN DN	2.87744		LEE LIVER CANCER DENA UP	5.23708		TIEN INTESTINE PROBIOTICS 24HR DN	4.88518
SMID BREAST CANCER NORMAL LIKE UP	5.22653		HAHTOLA SEZARY SYNDROM UP	2.86559		KIM LRRC3B TARGETS	5.22981		REACTOME NUCLEAR IMPORT OF REV PROTEIN	4.8784
IIZUKA RECURRENT LIVER CANCER	5.19966		KEGG BLADDER CANCER	2.84904		SMID BREAST CANCER NORMAL LIKE UP	5.22653		ITO PTTG1 TARGETS DN	4.86505
TSAI DNAJB4 TARGETS UP	5.1444		BIOCARTA CTCF PATHWAY	2.84842		IIZUKA RECURRENT LIVER CANCER	5.19966		PUJANA BRCA1 PCC NETWORK	4.84909
KAAB HEART ATRIUM VS VENTRICLE UP	5.12104		FRASOR RESPONSE TO SERM OR FULVESTRANT DN	2.84819		TSAI DNAJB4 TARGETS UP	5.1444		GENTILE UV HIGH DOSE DN	4.83734
NELSON RESPONSE TO ANDROGEN UP	5.11989		BLALOCK ALZHEIMERS DISEASE INCIPIENT UP	2.84225		KAAB HEART ATRIUM VS VENTRICLE UP	5.12104		CONCANNON APOPTOSIS BY EPOXOMICIN UP	4.82703
CHIARADONNA NEOPLASTIC TRANSFORMATION CDC25 UP	5.11714		BENPORATH PROLIFERATION	2.8398		NELSON RESPONSE TO ANDROGEN UP	5.11989		MARTINEZ RB1 TARGETS DN	4.79405
ICHIBA GRAFT VERSUS HOST DISEASE D7 UP	5.10018		WANG CLIM2 TARGETS DN	2.83622		CHIARADONNA NEOPLASTIC TRANSFORMATION CDC25 UP	5.11714		DORN ADENOVIRUS INFECTION 32HR DN	4.77643
BOYLAN MULTIPLE MYELOMA PCA1 UP	5.09915		HOFFMANN IMMATURE TO MATURE B LYMPHOCYTE DN	2.83551		ICHIBA GRAFT VERSUS HOST DISEASE D7 UP	5.10018		LI WILMS TUMOR VS FETAL KIDNEY 1 DN	4.76153
EBAUER TARGETS OF PAX3 FOXO1 FUSION UP	5.03345		REACTOME RNA POLYMERASE I III AND MITOCHONDRIAL TRANSCRIPTION	2.83298		BOYLAN MULTIPLE MYELOMA PCA1 UP	5.09915		MARTINEZ TP53 TARGETS DN	4.75115
ROSS AML WITH CBFB MYH11 FUSION	5.02319		BERNARD PPAPDC1B TARGETS UP	2.82622		EBAUER TARGETS OF PAX3 FOXO1 FUSION UP	5.03345		PARENT MTOR SIGNALING UP	4.74072
SMID BREAST CANCER LUMINAL A UP	4.86735		CASORELLI ACUTE PROMYELOCYTIC LEUKEMIA DN	2.8142		ROSS AML WITH CBFB MYH11 FUSION	5.02319		REACTOME METABOLISM OF PROTEINS	4.72354
BROWNE INTERFERON RESPONSIVE GENES	4.79557		REACTOME CELL CYCLE CHECKPOINTS	2.81354		SMID BREAST CANCER LUMINAL A UP	4.86735		WEIGEL OXIDATIVE STRESS BY HNE AND H2O2	4.7155
DANG REGULATED BY MYC DN	4.72991		PYEON CANCER HEAD AND NECK VS CERVICAL UP	2.80399		BROWNE INTERFERON RESPONSIVE GENES	4.79557		KRIGE RESPONSE TO TOSEDOSTAT 24HR UP	4.71222
KHETCHOUMIAN TRIM24 TARGETS UP	4.70512		BIOCARTA FAS PATHWAY	2.80305		DANG REGULATED BY MYC DN	4.72991		ELVIDGE HYPOXIA BY DMOG UP	4.65088
PAPASPYRIDONOS UNSTABLE ATEROSCLEROTIC PLAQUE UP	4.66745		VECCHI GASTRIC CANCER EARLY UP	2.80169		KHETCHOUMIAN TRIM24 TARGETS UP	4.70512		ENK UV RESPONSE EPIDERMIS DN	4.64906
SHEPARD BMYB MORPHOLINO UP	4.56303		LIU SOX4 TARGETS DN	2.80156		PAPASPYRIDONOS UNSTABLE ATEROSCLEROTIC PLAQUE UP	4.66745		RIGGI EWING SARCOMA PROGENITOR DN	4.64271
DASU IL6 SIGNALING UP	4.55935		REACTOME GLUCOSE TRANSPORT	2.79528		SHEPARD BMYB MORPHOLINO UP	4.56303		BLUM RESPONSE TO SALIRASIB UP	4.63586
RUTELLA RESPONSE TO HGF DN	4.53073		FINETTI BREAST CANCERS KINOME GRAY	2.79134		DASU IL6 SIGNALING UP	4.55935		WOOD EBV EBNA1 TARGETS UP	4.60966
APPEL IMATINIB RESPONSE	4.50632		SINGH NFE2L2 TARGETS	2.78772		RUTELLA RESPONSE TO HGF DN	4.53073		DANG REGULATED BY MYC DN	4.60606
HUANG DASATINIB RESISTANCE UP	4.49456		KEGG GLYCEROPHOSPHOLIPID METABOLISM	2.77392		APPEL IMATINIB RESPONSE	4.50632		AMIT EGF RESPONSE 60 HELA	4.60552
WEST ADRENOCORTICAL CARCINOMA VS ADENOMA DN	4.45721		REACTOME ACTIVATION OF ATR IN RESPONSE TO REPLICATION STRESS	2.76494		HUANG DASATINIB RESISTANCE UP	4.49456		KEGG LYSOSOME	4.60388
REACTOME NEF MEDIATED DOWNREGULATION OF MHC CLASS I COMPLEX CELL SURFACE EXPRESSION	4.45351		GOZGIT ESR1 TARGETS UP	2.76464		WEST ADRENOCORTICAL CARCINOMA VS ADENOMA DN	4.45721		MONNIER POSTRADIATION TUMOR ESCAPE UP	4.57195
LENAOUR DENDRITIC CELL MATURATION DN	4.40225		MCBRYAN PUBERTAL BREAST 6 7WK UP	2.75713		REACTOME NEF MEDIATED DOWNREGULATION OF MHC CLASS I COMPLEX CELL SURFACE EXPRESSION	4.45351		AMIT EGF RESPONSE 120 HELA	4.56926
PETRETTO CARDIAC HYPERTROPHY	4.40066		LIANG HEMATOPOIESIS STEM CELL NUMBER LARGE VS TINY DN	2.75534		LENAOUR DENDRITIC CELL MATURATION DN	4.40225		CHARAFE BREAST CANCER LUMINAL VS MESENCHYMAL DN	4.55652
LEE LIVER CANCER ACOX1 UP	4.39124		ZHAN MULTIPLE MYELOMA SUBGROUPS	2.74141		PETRETTO CARDIAC HYPERTROPHY	4.40066		WEST ADRENOCORTICAL TUMOR DN	4.55636
FLECHNER BIOPSY KIDNEY TRANSPLANT OK VS DONOR UP	4.37377		DEURIG T CELL PROLYMPHOCYTIC LEUKEMIA UP	2.73112		LEE LIVER CANCER ACOX1 UP	4.39124		GARGALOVIC RESPONSE TO OXIDIZED PHOSPHOLIPIDS BLUE UP	4.55478
RODRIGUES THYROID CARCINOMA POORLY DIFFERENTIATED DN	4.35435		BOYAULT LIVER CANCER SUBCLASS G1 UP	2.72842		FLECHNER BIOPSY KIDNEY TRANSPLANT OK VS DONOR UP	4.37377		LU AGING BRAIN DN	4.55443
DELYS THYROID CANCER UP	4.30611		REACTOME DUAL INCISION REACTION IN GG NER	2.71619		RODRIGUES THYROID CARCINOMA POORLY DIFFERENTIATED DN	4.35435		AMIT SERUM RESPONSE 120 MCF10A	4.55126
MCBRYAN PUBERTAL BREAST 6 7WK DN	4.29103		MORI EMU MYC LYMPHOMA BY ONSET TIME UP	2.71087		DELYS THYROID CANCER UP	4.30611		MCBRYAN PUBERTAL BREAST 4 5WK UP	4.52872
KAAB FAILED HEART VENTRICLE DN	4.26653		BASAKI YBX1 TARGETS UP	2.70858		MCBRYAN PUBERTAL BREAST 6 7WK DN	4.29103		KOKKINAKIS METHIONINE DEPRIVATION 48HR UP	4.5259
CREIGHTON AKT1 SIGNALING VIA MTOR DN	4.22291		RICKMAN TUMOR DIFFERENTIATED WELL VS MODERATELY DN	2.68378		KAAB FAILED HEART VENTRICLE DN	4.26653		BIOCARTA CLASSIC PATHWAY	4.51753
KEGG COMPLEMENT AND COAGULATION CASCADES	4.21963		SCHUHMACHER MYC TARGETS UP	2.68138		CREIGHTON AKT1 SIGNALING VIA MTOR DN	4.22291		PRAMOONJAGO SOX4 TARGETS UP	4.51629
TAKEDA TARGETS OF NUP98 HOXA9 FUSION 8D DN	4.21088		JAATINEN HEMATOPOIETIC STEM CELL DN	2.68089		KEGG COMPLEMENT AND COAGULATION CASCADES	4.21963		REACTOME HIV INFECTION	4.49885
TAKEDA TARGETS OF NUP98 HOXA9 FUSION 6HR DN	4.20262		REACTOME MEMBRANE TRAFFICKING	2.67939		TAKEDA TARGETS OF NUP98 HOXA9 FUSION 8D DN	4.21088		STEIN ESRRA TARGETS DN	4.46665
BROCKE APOPTOSIS REVERSED BY IL6	4.16694		HORIUCHI WTAP TARGETS DN	2.67877		TAKEDA TARGETS OF NUP98 HOXA9 FUSION 6HR DN	4.20262		HOSHIDA LIVER CANCER SURVIVAL UP	4.46324
LIANG SILENCED BY METHYLATION UP	4.16405		YU MYC TARGETS UP	2.6773		BROCKE APOPTOSIS REVERSED BY IL6	4.16694		FRIDMAN IMMORTALIZATION DN	4.4628
HESS TARGETS OF HOXA9 AND MEIS1 DN	4.15922		RUTELLA RESPONSE TO HGF VS CSF2RB AND IL4 UP	2.67214		LIANG SILENCED BY METHYLATION UP	4.16405		AMUNDSON RESPONSE TO ARSENITE	4.46
MOROSETTI FACIOSCAPULOHUMERAL MUSCULAR DISTROPHY UP	4.13404		PICCALUGA ANGIOIMMUNOBLASTIC LYMPHOMA DN	2.67072		HESS TARGETS OF HOXA9 AND MEIS1 DN	4.15922		CHIARADONNA NEOPLASTIC TRANSFORMATION CDC25 UP	4.44505
KRASNOSELSKAYA ILF3 TARGETS UP	4.12828		REACTOME MRNA PROCESSING	2.66976		MOROSETTI FACIOSCAPULOHUMERAL MUSCULAR DISTROPHY UP	4.13404		NADERI BREAST CANCER PROGNOSIS DN	4.43539
GAJATE RESPONSE TO TRABECTEDIN UP	4.12767		OSWALD HEMATOPOIETIC STEM CELL IN COLLAGEN GEL DN	2.66319		KRASNOSELSKAYA ILF3 TARGETS UP	4.12828		DORN ADENOVIRUS INFECTION 48HR DN	4.39569
GAURNIER PSMD4 TARGETS	4.09746		OSWALD HEMATOPOIETIC STEM CELL IN COLLAGEN GEL UP	2.66319		GAJATE RESPONSE TO TRABECTEDIN UP	4.12767		KEGG PRION DISEASES	4.38105
LANDIS ERBB2 BREAST TUMORS 324 DN	4.07822		TCGA GLIOBLASTOMA COPY NUMBER DN	2.66076		GAURNIER PSMD4 TARGETS	4.09746		KOKKINAKIS METHIONINE DEPRIVATION 96HR UP	4.37319
WANG ESOPHAGUS CANCER VS NORMAL UP	4.05558		DOANE RESPONSE TO ANDROGEN UP	2.65392		LANDIS ERBB2 BREAST TUMORS 324 DN	4.07822		GAJATE RESPONSE TO TRABECTEDIN UP	4.34952
BASSO CD40 SIGNALING UP	4.03177		RICKMAN TUMOR DIFFERENTIATED WELL VS POORLY DN	2.65048		WANG ESOPHAGUS CANCER VS NORMAL UP	4.05558		ELVIDGE HYPOXIA DN	4.34926
GRUETZMANN PANCREATIC CANCER UP	3.99551		TIEN INTESTINE PROBIOTICS 2HR DN	2.63707		BASSO CD40 SIGNALING UP	4.03177		VECCHI GASTRIC CANCER EARLY UP	4.34718
DIAZ CHRONIC MEYLOGENOUS LEUKEMIA DN	3.98547		LEE METASTASIS AND ALTERNATIVE SPLICING DN	2.63134		GRUETZMANN PANCREATIC CANCER UP	3.99551		SAGIV CD24 TARGETS DN	4.3424
BEGUM TARGETS OF PAX3 FOXO1 FUSION DN	3.98398		KUROKAWA LIVER CANCER EARLY RECURRENCE UP	2.62326		DIAZ CHRONIC MEYLOGENOUS LEUKEMIA DN	3.98547		DOANE BREAST CANCER ESR1 DN	4.32226
DAUER STAT3 TARGETS UP	3.94739		CHEOK RESPONSE TO MERCAPTOPURINE AND HD MTX DN	2.6196		BEGUM TARGETS OF PAX3 FOXO1 FUSION DN	3.98398		SUNG METASTASIS STROMA DN	4.30321
TAKEDA TARGETS OF NUP98 HOXA9 FUSION 3D UP	3.94724		BROWNE HCMV INFECTION 48HR UP	2.61415		DAUER STAT3 TARGETS UP	3.94739		LEE LIVER CANCER MYC UP	4.30236
HAHTOLA MYCOSIS FUNGOIDES SKIN UP	3.94366		ROZANOV MMP14 CORRELATED	2.59898		TAKEDA TARGETS OF NUP98 HOXA9 FUSION 3D UP	3.94724		REACTOME TRANSCRIPTION	4.28441
DAZARD UV RESPONSE CLUSTER G4	3.93739		GAJATE RESPONSE TO TRABECTEDIN DN	2.59342		HAHTOLA MYCOSIS FUNGOIDES SKIN UP	3.94366		REACTOME RNA POLYMERASE II TRANSCRIPTION	4.27286
DER IFN ALPHA RESPONSE UP	3.93296		RIZKI TUMOR INVASIVENESS 3D DN	2.59076		DAZARD UV RESPONSE CLUSTER G4	3.93739		FULCHER INFLAMMATORY RESPONSE LECTIN VS LPS DN	4.247
LEE LIVER CANCER E2F1 UP	3.93088		BIOCARTA IL2RB PATHWAY	2.58633		DER IFN ALPHA RESPONSE UP	3.93296		ONDER CDH1 TARGETS 1 DN	4.2407
RUGO ENVIRONMENTAL STRESS RESPONSE UP	3.91266		CAFFAREL RESPONSE TO THC 24HR 5 UP	2.5731		LEE LIVER CANCER E2F1 UP	3.93088		DAZARD RESPONSE TO UV NHEK DN	4.2249
HOSHIDA LIVER CANCER SUBCLASS S1	3.89989		REACTOME RNA POL II CTD PHOSPHORYLATION AND INTERACTION WITH CE	2.57125		RUGO ENVIRONMENTAL STRESS RESPONSE UP	3.91266		GRUETZMANN PANCREATIC CANCER UP	4.21925
TURASHVILI BREAST DUCTAL CARCINOMA VS LOBULAR NORMAL DN	3.89194		ZHAN LATE DIFFERENTIATION GENES DN	2.56914		HOSHIDA LIVER CANCER SUBCLASS S1	3.89989		WANG METHYLATED IN BREAST CANCER	4.18094
RODWELL AGING KIDNEY NO BLOOD UP	3.87723		KEGG PROGESTERONE MEDIATED OOCYTE MATURATION	2.56571		TURASHVILI BREAST DUCTAL CARCINOMA VS LOBULAR NORMAL DN	3.89194		SIMBULAN UV RESPONSE NORMAL DN	4.16953
NUYTTEN EZH2 TARGETS UP	3.86875		COLLIS PRKDC SUBSTRATES	2.56516		RODWELL AGING KIDNEY NO BLOOD UP	3.87723		MANALO HYPOXIA DN	4.15688
VECCHI GASTRIC CANCER ADVANCED VS EARLY UP	3.85795		SA PTEN PATHWAY	2.56486		NUYTTEN EZH2 TARGETS UP	3.86875		GARGALOVIC RESPONSE TO OXIDIZED PHOSPHOLIPIDS TURQUOISE UP	4.14905
GAUSSMANN MLL AF4 FUSION TARGETS E UP	3.84646		KAYO AGING MUSCLE UP	2.56296		VECCHI GASTRIC CANCER ADVANCED VS EARLY UP	3.85795		KUNINGER IGF1 VS PDGFB TARGETS DN	4.14296
BOYAULT LIVER CANCER SUBCLASS G5 DN	3.84307		GRESHOCK CANCER COPY NUMBER DN	2.56196		GAUSSMANN MLL AF4 FUSION TARGETS E UP	3.84646		DAVICIONI TARGETS OF PAX FOXO1 FUSIONS UP	4.13972
LANDIS BREAST CANCER PROGRESSION DN	3.77859		DOANE RESPONSE TO ANDROGEN DN	2.55765		BOYAULT LIVER CANCER SUBCLASS G5 DN	3.84307		GENTILE RESPONSE CLUSTER D3	4.12923
MCBRYAN PUBERTAL BREAST 4 5WK UP	3.75859		REACTOME G2 M CHECKPOINTS	2.55328		LANDIS BREAST CANCER PROGRESSION DN	3.77859		NEWMAN ERCC6 TARGETS DN	4.12195
PICCALUGA ANGIOIMMUNOBLASTIC LYMPHOMA DN	3.74863		BIOCARTA HIVNEF PATHWAY	2.55248		MCBRYAN PUBERTAL BREAST 4 5WK UP	3.75859		KIM WT1 TARGETS 12HR UP	4.11472
BIOCARTA IL10 PATHWAY	3.72602		ZHANG INTERFERON RESPONSE	2.55127		PICCALUGA ANGIOIMMUNOBLASTIC LYMPHOMA DN	3.74863		REACTOME MRNA 3 END PROCESSING	4.09259
RIGGINS TAMOXIFEN RESISTANCE DN	3.72131		SESTO RESPONSE TO UV C0	2.54768		BIOCARTA IL10 PATHWAY	3.72602		RASHI RESPONSE TO IONIZING RADIATION 2	4.08524
FULCHER INFLAMMATORY RESPONSE LECTIN VS LPS DN	3.71981		WEI MIR34A TARGETS	2.53553		RIGGINS TAMOXIFEN RESISTANCE DN	3.72131		BIOCARTA COMP PATHWAY	4.07659
REACTOME INNATE IMMUNITY SIGNALING	3.70712		NUNODA RESPONSE TO DASATINIB IMATINIB UP	2.5354		FULCHER INFLAMMATORY RESPONSE LECTIN VS LPS DN	3.71981		RODRIGUES NTN1 AND DCC TARGETS	4.07205
FOSTER INFLAMMATORY RESPONSE LPS DN	3.6816		LIU CMYB TARGETS UP	2.53277		REACTOME INNATE IMMUNITY SIGNALING	3.70712		FOSTER INFLAMMATORY RESPONSE LPS DN	4.06924
ACEVEDO LIVER TUMOR VS NORMAL ADJACENT TISSUE DN	3.65071		WOO LIVER CANCER RECURRENCE DN	2.53079		FOSTER INFLAMMATORY RESPONSE LPS DN	3.6816		WANG LMO4 TARGETS UP	4.05059
JIANG HYPOXIA NORMAL	3.64959		REACTOME RNA POLYMERASE III TRANSCRIPTION INITIATION	2.52786		ACEVEDO LIVER TUMOR VS NORMAL ADJACENT TISSUE DN	3.65071		ELVIDGE HYPOXIA UP	4.03894
VANHARANTA UTERINE FIBROID DN	3.64817		BROWNE HCMV INFECTION 16HR UP	2.5216		JIANG HYPOXIA NORMAL	3.64959		SMITH TERT TARGETS UP	4.0309
HINATA NFKB TARGETS KERATINOCYTE UP	3.63676		CROMER METASTASIS UP	2.52055		VANHARANTA UTERINE FIBROID DN	3.64817		KEGG NOD LIKE RECEPTOR SIGNALING PATHWAY	4.01887
TONKS TARGETS OF RUNX1 RUNX1T1 FUSION HSC UP	3.62905		JAZAERI BREAST CANCER BRCA1 VS BRCA2 UP	2.5204		HINATA NFKB TARGETS KERATINOCYTE UP	3.63676		SENESE HDAC3 TARGETS UP	4.0048
HADDAD T LYMPHOCYTE AND NK PROGENITOR DN	3.58395		BIOCARTA GLEEVEC PATHWAY	2.51719		TONKS TARGETS OF RUNX1 RUNX1T1 FUSION HSC UP	3.62905		KOKKINAKIS METHIONINE DEPRIVATION 96HR DN	3.99525
MOSERLE IFNA RESPONSE	3.58225		MATSUDA NATURAL KILLER DIFFERENTIATION	2.51641		HADDAD T LYMPHOCYTE AND NK PROGENITOR DN	3.58395		RUIZ TNC TARGETS DN	3.99001
HOUSTIS ROS	3.56865		PETRETTO BLOOD PRESSURE DN	2.5127		MOSERLE IFNA RESPONSE	3.58225		REACTOME TRANSLATION	3.98397
ROY WOUND BLOOD VESSEL UP	3.54811		REACTOME LOSS OF NLP FROM MITOTIC CENTROSOMES	2.50927		HOUSTIS ROS	3.56865		SATO SILENCED BY METHYLATION IN PANCREATIC CANCER 1	3.98268
KEGG GRAFT VERSUS HOST DISEASE	3.54107		MELLMAN TUT1 TARGETS UP	2.50038		ROY WOUND BLOOD VESSEL UP	3.54811		LEE METASTASIS AND ALTERNATIVE SPLICING UP	3.97221
MILI PSEUDOPODIA CHEMOTAXIS DN	3.53551		BIOCARTA CXCR4 PATHWAY	2.49983		KEGG GRAFT VERSUS HOST DISEASE	3.54107		PUIFFE INVASION INHIBITED BY ASCITES UP	3.95743
RADAEVA RESPONSE TO IFNA1 UP	3.53268		GRESHOCK CANCER COPY NUMBER UP	2.49407		MILI PSEUDOPODIA CHEMOTAXIS DN	3.53551		KOBAYASHI EGFR SIGNALING 24HR DN	3.94815
KEGG VIRAL MYOCARDITIS	3.52242		BIOCARTA ETS PATHWAY	2.49151		RADAEVA RESPONSE TO IFNA1 UP	3.53268		LIAO METASTASIS	3.94111
ELVIDGE HYPOXIA BY DMOG UP	3.52203		REACTOME RNA POLYMERASE III TRANSCRIPTION INITIATION FROM TYPE 3 PROMOTER	2.48741		KEGG VIRAL MYOCARDITIS	3.52242		YAGI AML RELAPSE PROGNOSIS	3.9308
RUTELLA RESPONSE TO HGF UP	3.50381		MOREAUX B LYMPHOCYTE MATURATION BY TACI DN	2.47682		ELVIDGE HYPOXIA BY DMOG UP	3.52203		GOUYER TATI TARGETS DN	3.92599
SENESE HDAC1 AND HDAC2 TARGETS DN	3.47846		MARCHINI TRABECTEDIN RESISTANCE UP	2.47415		RUTELLA RESPONSE TO HGF UP	3.50381		WANG BARRETTS ESOPHAGUS AND ESOPHAGUS CANCER DN	3.92372
VERRECCHIA RESPONSE TO TGFB1 C4	3.4564		WONG IFNA2 RESISTANCE UP	2.47246		SENESE HDAC1 AND HDAC2 TARGETS DN	3.47846		UEDA CENTRAL CLOCK	3.92306
ONKEN UVEAL MELANOMA UP	3.44746		ST TUMOR NECROSIS FACTOR PATHWAY	2.46236		VERRECCHIA RESPONSE TO TGFB1 C4	3.4564		VANHARANTA UTERINE FIBROID DN	3.92242
REACTOME SIGNALING IN IMMUNE SYSTEM	3.44187		SOUCEK MYC TARGETS	2.45914		ONKEN UVEAL MELANOMA UP	3.44746		BIOCARTA ERK PATHWAY	3.92052
KOYAMA SEMA3B TARGETS UP	3.44117		GENTILE UV RESPONSE CLUSTER D2	2.45821		REACTOME SIGNALING IN IMMUNE SYSTEM	3.44187		BARRIER CANCER RELAPSE NORMAL SAMPLE DN	3.90853
TSENG ADIPOGENIC POTENTIAL DN	3.43832		REACTOME COPI MEDIATED TRANSPORT	2.4578		KOYAMA SEMA3B TARGETS UP	3.44117		ZHU CMV ALL DN	3.90634
ZHANG INTERFERON RESPONSE	3.43574		BOWIE RESPONSE TO EXTRACELLULAR MATRIX	2.45676		TSENG ADIPOGENIC POTENTIAL DN	3.43832		BROWNE HCMV INFECTION 8HR DN	3.89922
RASHI RESPONSE TO IONIZING RADIATION 2	3.40362		HOSHIDA LIVER CANCER SUBCLASS S2	2.45197		ZHANG INTERFERON RESPONSE	3.43574		KAYO AGING MUSCLE UP	3.86721
KEGG ALLOGRAFT REJECTION	3.37681		XU RESPONSE TO TRETINOIN AND NSC682994 UP	2.44004		RASHI RESPONSE TO IONIZING RADIATION 2	3.40362		RICKMAN TUMOR DIFFERENTIATED WELL VS POORLY DN	3.85937
EINAV INTERFERON SIGNATURE IN CANCER	3.37519		ITO PTTG1 TARGETS UP	2.43623		KEGG ALLOGRAFT REJECTION	3.37681		YAO TEMPORAL RESPONSE TO PROGESTERONE CLUSTER 1	3.85098
KYNG ENVIRONMENTAL STRESS RESPONSE UP	3.35945		KEGG SELENOAMINO ACID METABOLISM	2.43513		EINAV INTERFERON SIGNATURE IN CANCER	3.37519		JIANG TIP30 TARGETS DN	3.84937
ZHU CMV ALL DN	3.32132		BIOCARTA SET PATHWAY	2.43468		KYNG ENVIRONMENTAL STRESS RESPONSE UP	3.35945		KOKKINAKIS METHIONINE DEPRIVATION 48HR DN	3.83757
BROWNE HCMV INFECTION 2HR UP	3.29353		KEGG PYRIMIDINE METABOLISM	2.43162		ZHU CMV ALL DN	3.32132		HAHTOLA MYCOSIS FUNGOIDES SKIN UP	3.83622
KEGG TYPE I DIABETES MELLITUS	3.26046		KEGG HOMOLOGOUS RECOMBINATION	2.42574		BROWNE HCMV INFECTION 2HR UP	3.29353		FRASOR RESPONSE TO SERM OR FULVESTRANT DN	3.83347
AMIT SERUM RESPONSE 240 MCF10A	3.25843		REACTOME POST TRANSLATIONAL PROTEIN MODIFICATION	2.42331		KEGG TYPE I DIABETES MELLITUS	3.26046		YAO TEMPORAL RESPONSE TO PROGESTERONE CLUSTER 11	3.82571
MARSON FOXP3 TARGETS UP	3.25347		CHEN HOXA5 TARGETS 9HR DN	2.42241		AMIT SERUM RESPONSE 240 MCF10A	3.25843		KEGG CHRONIC MYELOID LEUKEMIA	3.82522
CHARAFE BREAST CANCER LUMINAL VS MESENCHYMAL DN	3.24953		LY AGING OLD DN	2.41966		MARSON FOXP3 TARGETS UP	3.25347		TSAI RESPONSE TO IONIZING RADIATION	3.82234
OSADA ASCL1 TARGETS DN	3.23039		REACTOME SYNTHESIS OF GPI ANCHORED PROTEINS	2.41859		CHARAFE BREAST CANCER LUMINAL VS MESENCHYMAL DN	3.24953		REACTOME GTP HYDROLYSIS AND JOINING OF THE 60S RIBOSOMAL SUBUNIT	3.80536
KEGG ANTIGEN PROCESSING AND PRESENTATION	3.22049		WONG PROTEASOME GENE MODULE	2.40276		OSADA ASCL1 TARGETS DN	3.23039		REACTOME GLUCOSE TRANSPORT	3.79466
KRIGE RESPONSE TO TOSEDOSTAT 24HR UP	3.21194		GOTTWEIN TARGETS OF KSHV MIR K12 11	2.40245		KEGG ANTIGEN PROCESSING AND PRESENTATION	3.22049		BENPORATH NANOG TARGETS	3.78034
SANA RESPONSE TO IFNG UP	3.20802		BILD E2F3 ONCOGENIC SIGNATURE	2.39486		KRIGE RESPONSE TO TOSEDOSTAT 24HR UP	3.21194		BILBAN B CLL LPL DN	3.773
MATTIOLI MGUS VS MULTIPLE MYELOMA	3.20727		REACTOME G1 S TRANSITION	2.38749		SANA RESPONSE TO IFNG UP	3.20802		TIEN INTESTINE PROBIOTICS 6HR UP	3.75879
LINDGREN BLADDER CANCER CLUSTER 2A DN	3.20541		CHANG CORE SERUM RESPONSE DN	2.38507		MATTIOLI MGUS VS MULTIPLE MYELOMA	3.20727		REACTOME COMPLEMENT CASCADE	3.74962
HAN SATB1 TARGETS DN	3.18084		BANDRES RESPONSE TO CARMUSTIN WITHOUT MGMT 24HR DN	2.38193		LINDGREN BLADDER CANCER CLUSTER 2A DN	3.20541		DIRMEIER LMP1 RESPONSE EARLY	3.74488
HELLER SILENCED BY METHYLATION UP	3.18055		JI RESPONSE TO FSH UP	2.36345		HAN SATB1 TARGETS DN	3.18084		BROWNE HCMV INFECTION 30MIN UP	3.73079
CALVET IRINOTECAN SENSITIVE VS REVERTED UP	3.15957		REACTOME ABORTIVE ELONGATION OF HIV1 TRANSCRIPT IN THE ABSENCE OF TAT	2.36089		HELLER SILENCED BY METHYLATION UP	3.18055		JIANG HYPOXIA NORMAL	3.72792
AMUNDSON POOR SURVIVAL AFTER GAMMA RADIATION 2G	3.14815		ZHOU INFLAMMATORY RESPONSE FIMA DN	2.36077		CALVET IRINOTECAN SENSITIVE VS REVERTED UP	3.15957		GRAHAM CML QUIESCENT VS CML DIVIDING UP	3.7142
FARMER BREAST CANCER CLUSTER 1	3.14671		KEGG ALPHA LINOLENIC ACID METABOLISM	2.35985		AMUNDSON POOR SURVIVAL AFTER GAMMA RADIATION 2G	3.14815		SCHLOSSER SERUM RESPONSE AUGMENTED BY MYC	3.68803
SMIRNOV CIRCULATING ENDOTHELIOCYTES IN CANCER UP	3.14654		BOYAULT LIVER CANCER SUBCLASS G5 DN	2.35556		FARMER BREAST CANCER CLUSTER 1	3.14671		HOSHIDA LIVER CANCER SUBCLASS S1	3.67688
HAHTOLA MYCOSIS FUNGOIDES DN	3.14361		VANTVEER BREAST CANCER ESR1 DN	2.35519		SMIRNOV CIRCULATING ENDOTHELIOCYTES IN CANCER UP	3.14654		PUJANA CHEK2 PCC NETWORK	3.66556
HUTTMANN B CLL POOR SURVIVAL UP	3.12145		BIOCARTA NFKB PATHWAY	2.34122		HAHTOLA MYCOSIS FUNGOIDES DN	3.14361		NUNODA RESPONSE TO DASATINIB IMATINIB UP	3.65214
REACTOME THE ROLE OF NEF IN HIV1 REPLICATION AND DISEASE PATHOGENESIS	3.0576		DACOSTA UV RESPONSE VIA ERCC3 XPCS DN	2.31472		HUTTMANN B CLL POOR SURVIVAL UP	3.12145		KAUFFMANN DNA REPAIR GENES	3.63651
PARK APL PATHOGENESIS DN	3.01649		BROWNE HCMV INFECTION 8HR UP	2.30594		REACTOME THE ROLE OF NEF IN HIV1 REPLICATION AND DISEASE PATHOGENESIS	3.0576		PELLICCIOTTA HDAC IN ANTIGEN PRESENTATION UP	3.62985
TSAI RESPONSE TO IONIZING RADIATION	3.01344		FARMER BREAST CANCER CLUSTER 1	2.30591		PARK APL PATHOGENESIS DN	3.01649		BENPORATH MYC MAX TARGETS	3.62909
WHITESIDE CISPLATIN RESISTANCE UP	3.00282		HADDAD B LYMPHOCYTE PROGENITOR	2.29983		TSAI RESPONSE TO IONIZING RADIATION	3.01344		DANG BOUND BY MYC	3.62393
ZHAN MULTIPLE MYELOMA LB DN	2.98568		BROWNE HCMV INFECTION 6HR DN	2.29792		WHITESIDE CISPLATIN RESISTANCE UP	3.00282		MITSIADES RESPONSE TO APLIDIN DN	3.62344
NGUYEN NOTCH1 TARGETS UP	2.98509		SESTO RESPONSE TO UV C4	2.28908		ZHAN MULTIPLE MYELOMA LB DN	2.98568		SHIPP DLBCL VS FOLLICULAR LYMPHOMA UP	3.62109
KEGG LYSOSOME	2.97537		KEGG PANCREATIC CANCER	2.28589		NGUYEN NOTCH1 TARGETS UP	2.98509		PICCALUGA ANGIOIMMUNOBLASTIC LYMPHOMA DN	3.60928
BROWNE HCMV INFECTION 24HR DN	2.96907		REACTOME DUAL INCISION REACTION IN TC NER	2.27886		KEGG LYSOSOME	2.97537		SEKI INFLAMMATORY RESPONSE LPS UP	3.60851
WATTEL AUTONOMOUS THYROID ADENOMA DN	2.94137		KUUSELO PANCREATIC CANCER 19Q13 AMPLIFICATION	2.27878		BROWNE HCMV INFECTION 24HR DN	2.96907		FARMER BREAST CANCER BASAL VS LULMINAL	3.60708
LOPEZ EPITHELIOID MESOTHELIOMA	2.92977		GEORGES CELL CYCLE MIR192 TARGETS	2.26954		WATTEL AUTONOMOUS THYROID ADENOMA DN	2.94137		BILD HRAS ONCOGENIC SIGNATURE	3.59127
CAIRO HEPATOBLASTOMA CLASSES DN	2.9246		NAKAMURA CANCER MICROENVIRONMENT DN	2.25781		LOPEZ EPITHELIOID MESOTHELIOMA	2.92977		FAELT B CLL WITH VH3 21 UP	3.59044
ITO PTTG1 TARGETS DN	2.89944		REACTOME MICRORNA BIOGENESIS	2.24857		CAIRO HEPATOBLASTOMA CLASSES DN	2.9246		BOYAULT LIVER CANCER SUBCLASS G1 UP	3.58105
JI RESPONSE TO FSH UP	2.883		JAATINEN HEMATOPOIETIC STEM CELL UP	2.2484		ITO PTTG1 TARGETS DN	2.89944		TIAN TNF SIGNALING VIA NFKB	3.57692
DAZARD UV RESPONSE CLUSTER G24	2.88073		WIKMAN ASBESTOS LUNG CANCER UP	2.24605		JI RESPONSE TO FSH UP	2.883		CHAUHAN RESPONSE TO METHOXYESTRADIOL UP	3.575
SENESE HDAC1 AND HDAC2 TARGETS UP	2.88017		BIOCARTA ARENRF2 PATHWAY	2.24518		DAZARD UV RESPONSE CLUSTER G24	2.88073		REACTOME HOST INTERACTIONS OF HIV FACTORS	3.5689
CAVARD LIVER CANCER MALIGNANT VS BENIGN	2.84669		HUPER BREAST BASAL VS LUMINAL DN	2.23877		SENESE HDAC1 AND HDAC2 TARGETS UP	2.88017		SESTO RESPONSE TO UV C7	3.55849
SMID BREAST CANCER BASAL UP	2.84632		KEGG RIG I LIKE RECEPTOR SIGNALING PATHWAY	2.23692		CAVARD LIVER CANCER MALIGNANT VS BENIGN	2.84669		CAFFAREL RESPONSE TO THC 8HR 3 DN	3.54674
KEGG AUTOIMMUNE THYROID DISEASE	2.83427		KEGG PROTEIN EXPORT	2.22922		SMID BREAST CANCER BASAL UP	2.84632		NAKAYAMA FRA2 TARGETS	3.54035
REACTOME IMMUNOREGULATORY INTERACTIONS BETWEEN A LYMPHOID AND A NON LYMPHOID CELL	2.81128		BIOCARTA IL22BP PATHWAY	2.22761		KEGG AUTOIMMUNE THYROID DISEASE	2.83427		KEGG PATHOGENIC ESCHERICHIA COLI INFECTION	3.53848
KANG FLUOROURACIL RESISTANCE UP	2.80178		DIRMEIER LMP1 RESPONSE LATE UP	2.21733		REACTOME IMMUNOREGULATORY INTERACTIONS BETWEEN A LYMPHOID AND A NON LYMPHOID CELL	2.81128		LIN APC TARGETS	3.53691
GARGALOVIC RESPONSE TO OXIDIZED PHOSPHOLIPIDS LIGHTYELLOW UP	2.77885		BIOCARTA ACH PATHWAY	2.21388		KANG FLUOROURACIL RESISTANCE UP	2.80178		GERY CEBP TARGETS	3.53665
BENNETT SYSTEMIC LUPUS ERYTHEMATOSUS	2.76015		BROWNE HCMV INFECTION 20HR UP	2.2128		GARGALOVIC RESPONSE TO OXIDIZED PHOSPHOLIPIDS LIGHTYELLOW UP	2.77885		SATO SILENCED BY METHYLATION IN PANCREATIC CANCER 2	3.53574
STREICHER LSM1 TARGETS UP	2.75291		ROETH TERT TARGETS UP	2.20016		BENNETT SYSTEMIC LUPUS ERYTHEMATOSUS	2.76015		BLALOCK ALZHEIMERS DISEASE INCIPIENT UP	3.5257
TOOKER GEMCITABINE RESISTANCE UP	2.72435		REACTOME ACTIVATION OF THE PRE REPLICATIVE COMPLEX	2.19762		STREICHER LSM1 TARGETS UP	2.75291		REACTOME PEPTIDE CHAIN ELONGATION	3.52514
TOOKER RESPONSE TO BEXAROTENE DN	2.72435		BIOCARTA RARRXR PATHWAY	2.19367		TOOKER GEMCITABINE RESISTANCE UP	2.72435		BIOCARTA VIP PATHWAY	3.52331
SENESE HDAC1 TARGETS UP	2.72374		BIOCARTA CARM ER PATHWAY	2.19156		TOOKER RESPONSE TO BEXAROTENE DN	2.72435		BERTUCCI MEDULLARY VS DUCTAL BREAST CANCER UP	3.51559
TAKAO RESPONSE TO UVB RADIATION DN	2.6886		ROSS LEUKEMIA WITH MLL FUSIONS	2.18308		SENESE HDAC1 TARGETS UP	2.72374		REACTOME INSULIN SYNTHESIS AND SECRETION	3.51309
HUPER BREAST BASAL VS LUMINAL DN	2.67138		BOYLAN MULTIPLE MYELOMA C D DN	2.17983		TAKAO RESPONSE TO UVB RADIATION DN	2.6886		TURASHVILI BREAST DUCTAL CARCINOMA VS DUCTAL NORMAL DN	3.5117
XU HGF SIGNALING NOT VIA AKT1 48HR UP	2.6453		ZHAN MULTIPLE MYELOMA CD1 VS CD2 DN	2.17069		HUPER BREAST BASAL VS LUMINAL DN	2.67138		COATES MACROPHAGE M1 VS M2 DN	3.51018
BROWNE HCMV INFECTION 8HR DN	2.61172		WANG RECURRENT LIVER CANCER UP	2.16666		XU HGF SIGNALING NOT VIA AKT1 48HR UP	2.6453		BOQUEST STEM CELL CULTURED VS FRESH UP	3.49949
MORI MATURE B LYMPHOCYTE UP	2.58703		VANHARANTA UTERINE FIBROID WITH 7Q DELETION DN	2.16236		BROWNE HCMV INFECTION 8HR DN	2.61172		LINDSTEDT DENDRITIC CELL MATURATION B	3.49922
ASTON MAJOR DEPRESSIVE DISORDER DN	2.58003		BOYAULT LIVER CANCER SUBCLASS G123 UP	2.15528		MORI MATURE B LYMPHOCYTE UP	2.58703		WINTER HYPOXIA METAGENE	3.48429
BIDUS METASTASIS DN	2.57132		SESTO RESPONSE TO UV C2	2.15056		ASTON MAJOR DEPRESSIVE DISORDER DN	2.58003		CHARAFE BREAST CANCER LUMINAL VS BASAL UP	3.48282
LIEN BREAST CARCINOMA METAPLASTIC	2.5495		NAGY STAGA COMPONENTS HUMAN	2.15035		BIDUS METASTASIS DN	2.57132		RICKMAN METASTASIS DN	3.4606
SEITZ NEOPLASTIC TRANSFORMATION BY 8P DELETION UP	2.53676		SIG PIP3 SIGNALING IN B LYMPHOCYTES	2.13877		LIEN BREAST CARCINOMA METAPLASTIC	2.5495		KEGG CELL CYCLE	3.44597
BOWIE RESPONSE TO TAMOXIFEN	2.53658		LANDIS ERBB2 BREAST TUMORS 65 UP	2.13604		SEITZ NEOPLASTIC TRANSFORMATION BY 8P DELETION UP	2.53676		KIM WT1 TARGETS 12HR DN	3.44593
LU TUMOR ANGIOGENESIS UP	2.53446		REACTOME DOUBLE STRAND BREAK REPAIR	2.12294		BOWIE RESPONSE TO TAMOXIFEN	2.53658		DODD NASOPHARYNGEAL CARCINOMA DN	3.44075
ONDER CDH1 TARGETS 1 UP	2.51072		MORI LARGE PRE BII LYMPHOCYTE DN	2.09476		LU TUMOR ANGIOGENESIS UP	2.53446		BROWNE HCMV INFECTION 20HR DN	3.43691
BUYTAERT PHOTODYNAMIC THERAPY STRESS UP	2.50344		REACTOME CHEMOKINE RECEPTORS BIND CHEMOKINES	2.0862		ONDER CDH1 TARGETS 1 UP	2.51072		KEGG ACUTE MYELOID LEUKEMIA	3.42918
KEGG ASTHMA	2.41182		EINAV INTERFERON SIGNATURE IN CANCER	2.0749		BUYTAERT PHOTODYNAMIC THERAPY STRESS UP	2.50344		PUJANA BREAST CANCER LIT INT NETWORK	3.42552
ZHANG RESPONSE TO IKK INHIBITOR AND TNF UP	2.39836		BIOCARTA SODD PATHWAY	2.0749		KEGG ASTHMA	2.41182		DAZARD RESPONSE TO UV SCC DN	3.42505
RAY TARGETS OF P210 BCR ABL FUSION UP	2.38977		DORSAM HOXA9 TARGETS UP	2.06676		ZHANG RESPONSE TO IKK INHIBITOR AND TNF UP	2.39836		SMID BREAST CANCER RELAPSE IN BONE DN	3.42111
GRAHAM CML QUIESCENT VS NORMAL DIVIDING DN	2.37343		LI CYTIDINE ANALOGS CYCTOTOXICITY	2.04255		RAY TARGETS OF P210 BCR ABL FUSION UP	2.38977		NIKOLSKY BREAST CANCER 17P11 AMPLICON	3.41908
YAO TEMPORAL RESPONSE TO PROGESTERONE CLUSTER 6	2.35429		REACTOME RNA POLYMERASE III TRANSCRIPTION INITIATION FROM TYPE 2 PROMOTER	2.03721		GRAHAM CML QUIESCENT VS NORMAL DIVIDING DN	2.37343		GESERICK TERT TARGETS DN	3.41892
RAMALHO STEMNESS DN	2.28724		BIOCARTA EPO PATHWAY	2.03289		YAO TEMPORAL RESPONSE TO PROGESTERONE CLUSTER 6	2.35429		BIOCARTA MCALPAIN PATHWAY	3.40868
CHEOK RESPONSE TO MERCAPTOPURINE DN	2.2781		GILMORE CORE NFKB PATHWAY	2.02575		RAMALHO STEMNESS DN	2.28724		TONG INTERACT WITH PTTG1	3.40283
GINESTIER BREAST CANCER 20Q13 AMPLIFICATION DN	2.27502		REACTOME PHOSPHORYLATION OF THE APC	2.02473		CHEOK RESPONSE TO MERCAPTOPURINE DN	2.2781		REACTOME CELL CYCLE MITOTIC	3.40268
KEGG PATHOGENIC ESCHERICHIA COLI INFECTION	2.23227		REACTOME SPHINGOLIPID METABOLISM	2.02311		GINESTIER BREAST CANCER 20Q13 AMPLIFICATION DN	2.27502		FLOTHO PEDIATRIC ALL THERAPY RESPONSE UP	3.39525
NIELSEN MALIGNAT FIBROUS HISTIOCYTOMA UP	2.19893		OUYANG PROSTATE CANCER PROGRESSION DN	2.0171		KEGG PATHOGENIC ESCHERICHIA COLI INFECTION	2.23227		LINDGREN BLADDER CANCER CLUSTER 2B	3.37169
GUTIERREZ WALDENSTROEMS MACROGLOBULINEMIA 1 DN	2.16599		WNT SIGNALING	-2.06332		NIELSEN MALIGNAT FIBROUS HISTIOCYTOMA UP	2.19893		AMUNDSON POOR SURVIVAL AFTER GAMMA RADIATION 2G	3.37012
REACTOME PHOSPHORYLATION OF THE APC	2.12124		NIELSEN GIST VS SYNOVIAL SARCOMA UP	-2.07008		GUTIERREZ WALDENSTROEMS MACROGLOBULINEMIA 1 DN	2.16599		CHANG CORE SERUM RESPONSE DN	3.36462
SIMBULAN UV RESPONSE IMMORTALIZED DN	2.08619		KANG FLUOROURACIL RESISTANCE DN	-2.21908		REACTOME PHOSPHORYLATION OF THE APC	2.12124		KEGG ENDOCYTOSIS	3.33334
LUI THYROID CANCER CLUSTER 4	2.06696		RIGGI EWING SARCOMA PROGENITOR DN	-2.32176		SIMBULAN UV RESPONSE IMMORTALIZED DN	2.08619		REACTOME REGULATION OF GENE EXPRESSION IN BETA CELLS	3.32785
REACTOME SEMA4D INDUCED CELL MIGRATION AND GROWTH CONE COLLAPSE	2.04298		REACTOME CLASS B2 SECRETIN FAMILY RECEPTORS	-2.34859		LUI THYROID CANCER CLUSTER 4	2.06696		ELVIDGE HIF1A TARGETS DN	3.3263
DORN ADENOVIRUS INFECTION 48HR UP	2.01124		REACTOME CRMPS IN SEMA3A SIGNALING	-2.36295		REACTOME SEMA4D INDUCED CELL MIGRATION AND GROWTH CONE COLLAPSE	2.04298		CASORELLI ACUTE PROMYELOCYTIC LEUKEMIA UP	3.32443
BIOCARTA CK1 PATHWAY	-2.00705		SMID BREAST CANCER LUMINAL B UP	-2.41977		DORN ADENOVIRUS INFECTION 48HR UP	2.01124		VERRECCHIA DELAYED RESPONSE TO TGFB1	3.31942
MATHEW FANCONI ANEMIA GENES	-2.01607		FERRARI RESPONSE TO FENRETINIDE DN	-2.46166		BIOCARTA CK1 PATHWAY	-2.00705		SENESE HDAC2 TARGETS UP	3.3183
BIOCARTA CERAMIDE PATHWAY	-2.03114		REACTOME TRANSMISSION ACROSS CHEMICAL SYNAPSES	-2.47222		MATHEW FANCONI ANEMIA GENES	-2.01607		REACTOME TRANSLATION INITIATION COMPLEX FORMATION	3.29928
SIG BCR SIGNALING PATHWAY	-2.04237		COLIN PILOCYTIC ASTROCYTOMA VS GLIOBLASTOMA UP	-2.52254		BIOCARTA CERAMIDE PATHWAY	-2.03114		HINATA NFKB TARGETS FIBROBLAST UP	3.29702
SCHLOSSER MYC TARGETS REPRESSED BY SERUM	-2.04592		RORIE TARGETS OF EWSR1 FLI1 FUSION DN	-2.54586		SIG BCR SIGNALING PATHWAY	-2.04237		HASLINGER B CLL WITH 17P13 DELETION	3.29682
TONG INTERACT WITH PTTG1	-2.07812		DACOSTA LOW DOSE UV RESPONSE VIA ERCC3 XPCS DN	-2.58643		SCHLOSSER MYC TARGETS REPRESSED BY SERUM	-2.04592		GENTILE UV RESPONSE CLUSTER D6	3.29424
REACTOME SLC MEDIATED TRANSMEMBRANE TRANSPORT	-2.08675		REACTOME INFLUENZA VIRAL RNA TRANSCRIPTION AND REPLICATION	-2.59281		TONG INTERACT WITH PTTG1	-2.07812		MARKEY RB1 CHRONIC LOF DN	3.29212
REACTOME G ALPHA S SIGNALLING EVENTS	-2.10109		CHANG POU5F1 TARGETS UP	-2.61978		REACTOME SLC MEDIATED TRANSMEMBRANE TRANSPORT	-2.08675		KINSEY TARGETS OF EWSR1 FLII FUSION DN	3.27185
LIEN BREAST CARCINOMA METAPLASTIC VS DUCTAL DN	-2.10433		KEGG BASAL CELL CARCINOMA	-2.71728		REACTOME G ALPHA S SIGNALLING EVENTS	-2.10109		LINDGREN BLADDER CANCER CLUSTER 1 DN	3.26726
IWANAGA CARCINOGENESIS BY KRAS UP	-2.11683		LEE SP4 THYMOCYTE	-2.72848		LIEN BREAST CARCINOMA METAPLASTIC VS DUCTAL DN	-2.10433		ZHOU INFLAMMATORY RESPONSE LIVE UP	3.2593
CHEMNITZ RESPONSE TO PROSTAGLANDIN E2 UP	-2.13308		LE SKI TARGETS UP	-2.79586		IWANAGA CARCINOGENESIS BY KRAS UP	-2.11683		CHANDRAN METASTASIS DN	3.24568
YANG BREAST CANCER ESR1 LASER UP	-2.1418		REACTOME ACTIVATION OF KAINATE RECEPTORS UPON GLUTAMATE BINDING	-2.8173		CHEMNITZ RESPONSE TO PROSTAGLANDIN E2 UP	-2.13308		PENG GLUTAMINE DEPRIVATION DN	3.24198
CHARAFE BREAST CANCER LUMINAL VS BASAL UP	-2.14529		HANN RESISTANCE TO BCL2 INHIBITOR UP	-2.81829		YANG BREAST CANCER ESR1 LASER UP	-2.1418		MATTIOLI MGUS VS MULTIPLE MYELOMA	3.24131
SHEN SMARCA2 TARGETS UP	-2.15322		FLECHNER BIOPSY KIDNEY TRANSPLANT REJECTED VS OK DN	-2.94712		CHARAFE BREAST CANCER LUMINAL VS BASAL UP	-2.14529		BENPORATH SOX2 TARGETS	3.23668
ZHAN MULTIPLE MYELOMA CD2 DN	-2.15801		REACTOME NEURORANSMITTER RECEPTOR BINDING AND DOWNSTREAM TRANSMISSION IN THE POSTSYNAPTIC CELL	-2.97389		SHEN SMARCA2 TARGETS UP	-2.15322		GRADE COLON AND RECTAL CANCER UP	3.23416
BUDHU LIVER CANCER METASTASIS DN	-2.16038		KEGG CALCIUM SIGNALING PATHWAY	-2.97476		ZHAN MULTIPLE MYELOMA CD2 DN	-2.15801		WAMUNYOKOLI OVARIAN CANCER LMP DN	3.22867
BIOCARTA PITX2 PATHWAY	-2.16594		GU PDEF TARGETS UP	-3.02342		BUDHU LIVER CANCER METASTASIS DN	-2.16038		BIOCARTA NFKB PATHWAY	3.21729
REACTOME G ALPHA Q SIGNALLING EVENTS	-2.16861		NUTT GBM VS AO GLIOMA DN	-3.12235		BIOCARTA PITX2 PATHWAY	-2.16594		ASTON MAJOR DEPRESSIVE DISORDER DN	3.2166
CHIANG LIVER CANCER SUBCLASS UNANNOTATED DN	-2.16966		KEGG RIBOSOME	-3.1518		REACTOME G ALPHA Q SIGNALLING EVENTS	-2.16861		SESTO RESPONSE TO UV C0	3.20958
ST PHOSPHOINOSITIDE 3 KINASE PATHWAY	-2.16988		REACTOME FORMATION OF A POOL OF FREE 40S SUBUNITS	-3.24143		CHIANG LIVER CANCER SUBCLASS UNANNOTATED DN	-2.16966		DEBIASI APOPTOSIS BY REOVIRUS INFECTION UP	3.20701
FIRESTEIN PROLIFERATION	-2.18042		SCHLESINGER H3K27ME3 IN NORMAL AND METHYLATED IN CANCER	-3.2436		ST PHOSPHOINOSITIDE 3 KINASE PATHWAY	-2.16988		HOFMANN MYELODYSPLASTIC SYNDROM LOW RISK DN	3.20403
WALLACE PROSTATE CANCER RACE DN	-2.19114		REACTOME REGULATION OF GENE EXPRESSION IN BETA CELLS	-3.25523		FIRESTEIN PROLIFERATION	-2.18042		KEGG RIBOSOME	3.20381
BIOCARTA ERYTH PATHWAY	-2.19226		NAKAYAMA SOFT TISSUE TUMORS PCA2 UP	-3.26592		WALLACE PROSTATE CANCER RACE DN	-2.19114		BIOCARTA IL1R PATHWAY	3.18768
SAKAI TUMOR INFILTRATING MONOCYTES DN	-2.20815		REACTOME REGULATION OF BETA CELL DEVELOPMENT	-3.33797		BIOCARTA ERYTH PATHWAY	-2.19226		DACOSTA UV RESPONSE VIA ERCC3 DN	3.18379
REACTOME METABOLISM OF VITAMINS AND COFACTORS	-2.26197		KEGG MELANOGENESIS	-3.37141		SAKAI TUMOR INFILTRATING MONOCYTES DN	-2.20815		PUJANA BRCA2 PCC NETWORK	3.18037
STEARMAN LUNG CANCER EARLY VS LATE UP	-2.26405		KEGG PROPANOATE METABOLISM	-3.42661		REACTOME METABOLISM OF VITAMINS AND COFACTORS	-2.26197		TOMIDA METASTASIS DN	3.1724
LINDGREN BLADDER CANCER CLUSTER 3 UP	-2.2753		REACTOME VIRAL MRNA TRANSLATION	-3.46887		STEARMAN LUNG CANCER EARLY VS LATE UP	-2.26405		GARGALOVIC RESPONSE TO OXIDIZED PHOSPHOLIPIDS LIGHTYELLOW UP	3.16934
REACTOME GLUCAGON TYPE LIGAND RECEPTORS	-2.28162		REACTOME PEPTIDE CHAIN ELONGATION	-3.50351		LINDGREN BLADDER CANCER CLUSTER 3 UP	-2.2753		DAVICIONI MOLECULAR ARMS VS ERMS DN	3.16784
YU MYC TARGETS UP	-2.28657		YAO TEMPORAL RESPONSE TO PROGESTERONE CLUSTER 13	-3.50866		REACTOME GLUCAGON TYPE LIGAND RECEPTORS	-2.28162		GARGALOVIC RESPONSE TO OXIDIZED PHOSPHOLIPIDS GREY UP	3.16764
SIG IL4RECEPTOR IN B LYPHOCYTES	-2.29557		REACTOME NCAM SIGNALING FOR NEURITE OUT GROWTH	-3.55081		YU MYC TARGETS UP	-2.28657		GARY CD5 TARGETS UP	3.15252
BIOCARTA MITOCHONDRIA PATHWAY	-2.29847		REACTOME IONOTROPIC ACTIVITY OF KAINATE RECEPTORS	-3.57447		SIG IL4RECEPTOR IN B LYPHOCYTES	-2.29557		LIANG SILENCED BY METHYLATION UP	3.14243
YAO TEMPORAL RESPONSE TO PROGESTERONE CLUSTER 9	-2.32515		WANG SMARCE1 TARGETS UP	-3.71498		BIOCARTA MITOCHONDRIA PATHWAY	-2.29847		REACTOME INFLUENZA VIRAL RNA TRANSCRIPTION AND REPLICATION	3.11195
ZHOU INFLAMMATORY RESPONSE LIVE DN	-2.32542		CHIARADONNA NEOPLASTIC TRANSFORMATION KRAS DN	-3.80377		YAO TEMPORAL RESPONSE TO PROGESTERONE CLUSTER 9	-2.32515		RODRIGUES DCC TARGETS DN	3.10973
ZHOU INFLAMMATORY RESPONSE LPS DN	-2.32542		DACOSTA ERCC3 ALLELE XPCS VS TTD DN	-3.82586		ZHOU INFLAMMATORY RESPONSE LIVE DN	-2.32542		BIOCARTA ECM PATHWAY	3.10924
REACTOME TRNA AMINOACYLATION	-2.33236		BENPORATH EED TARGETS	-3.84447		ZHOU INFLAMMATORY RESPONSE LPS DN	-2.32542		WEI MIR34A TARGETS	3.10438
SPIELMAN LYMPHOBLAST EUROPEAN VS ASIAN DN	-2.33896		MCCLUNG DELTA FOSB TARGETS 2WK	-3.91776		REACTOME TRNA AMINOACYLATION	-2.33236		REACTOME METABOLISM OF MRNA	3.06809
ODONNELL TFRC TARGETS DN	-2.3587		KEGG FOCAL ADHESION	-3.95932		SPIELMAN LYMPHOBLAST EUROPEAN VS ASIAN DN	-2.33896		REACTOME FORMATION OF A POOL OF FREE 40S SUBUNITS	3.0661
JAERVINEN AMPLIFIED IN LARYNGEAL CANCER	-2.3634		REACTOME GLYCOGEN BREAKDOWN GLYCOGENOLYSIS	-3.97491		ODONNELL TFRC TARGETS DN	-2.3587		SCHLOSSER SERUM RESPONSE UP	3.06315
DAIRKEE TERT TARGETS UP	-2.36505		KEGG DILATED CARDIOMYOPATHY	-4.08274		JAERVINEN AMPLIFIED IN LARYNGEAL CANCER	-2.3634		REACTOME FORMATION OF TUBULIN FOLDING INTERMEDIATES BY CCT TRIC	3.05713
BARRIER CANCER RELAPSE NORMAL SAMPLE UP	-2.38553		KEGG HYPERTROPHIC CARDIOMYOPATHY HCM	-4.13761		DAIRKEE TERT TARGETS UP	-2.36505		TIAN TNF SIGNALING NOT VIA NFKB	3.05471
WINNEPENNINCKX MELANOMA METASTASIS UP	-2.39899		MCCLUNG CREB1 TARGETS UP	-4.21132		BARRIER CANCER RELAPSE NORMAL SAMPLE UP	-2.38553		SESTO RESPONSE TO UV C3	3.05456
RODWELL AGING KIDNEY NO BLOOD DN	-2.41213		BIOCARTA PGC1A PATHWAY	-4.2441		WINNEPENNINCKX MELANOMA METASTASIS UP	-2.39899		FLECHNER PBL KIDNEY TRANSPLANT OK VS DONOR DN	3.04959
SENESE HDAC3 TARGETS DN	-2.41527		REACTOME ACTIVATION OF NMDA RECEPTOR UPON GLUTAMATE BINDING AND POSTSYNAPTIC EVENTS	-4.24917		RODWELL AGING KIDNEY NO BLOOD DN	-2.41213		REACTOME VIRAL MRNA TRANSLATION	3.04721
WNT SIGNALING	-2.43077		KEGG OLFACTORY TRANSDUCTION	-4.277		SENESE HDAC3 TARGETS DN	-2.41527		BONOME OVARIAN CANCER POOR SURVIVAL DN	3.04249
ACEVEDO METHYLATED IN LIVER CANCER DN	-2.4681		REACTOME POST NMDA RECEPTOR ACTIVATION EVENTS	-4.32751		WNT SIGNALING	-2.43077		BROWNE HCMV INFECTION 4HR DN	3.03764
WINTER HYPOXIA UP	-2.48442		MARTINEZ RESPONSE TO TRABECTEDIN UP	-4.34467		ACEVEDO METHYLATED IN LIVER CANCER DN	-2.4681		GARY CD5 TARGETS DN	3.03292
BOYAULT LIVER CANCER SUBCLASS G3 DN	-2.48645		REACTOME NCAM1 INTERACTIONS	-4.44332		WINTER HYPOXIA UP	-2.48442		BIOCARTA EGF PATHWAY	3.01036
KEGG HEDGEHOG SIGNALING PATHWAY	-2.50754		REACTOME PYRUVATE METABOLISM	-4.46277		BOYAULT LIVER CANCER SUBCLASS G3 DN	-2.48645		JAZAERI BREAST CANCER BRCA1 VS BRCA2 UP	3.00721
BYSTRYKH HEMATOPOIESIS STEM CELL QTL TRANS	-2.51203		CERVERA SDHB TARGETS 1 UP	-4.49535		KEGG HEDGEHOG SIGNALING PATHWAY	-2.50754		REACTOME SYNTHESIS OF DNA	2.99979
KHETCHOUMIAN TRIM24 TARGETS DN	-2.51816		MOOTHA FFA OXYDATION	-4.5073		BYSTRYKH HEMATOPOIESIS STEM CELL QTL TRANS	-2.51203		LI AMPLIFIED IN LUNG CANCER	2.9983
GLINSKY CANCER DEATH UP	-2.52248		BENPORATH ES WITH H3K27ME3	-4.5287		KHETCHOUMIAN TRIM24 TARGETS DN	-2.51816		MARSON FOXP3 TARGETS DN	2.98875
PUJANA BREAST CANCER WITH BRCA1 MUTATED UP	-2.53402		REACTOME CREB PHOPHORYLATION THROUGH THE ACTIVATION OF RAS	-4.53636		GLINSKY CANCER DEATH UP	-2.52248		KEGG MAPK SIGNALING PATHWAY	2.98463
GUTIERREZ CHRONIC LYMPHOCYTIC LEUKEMIA DN	-2.53585		BIOCARTA KREB PATHWAY	-4.58778		PUJANA BREAST CANCER WITH BRCA1 MUTATED UP	-2.53402		BIOCARTA GCR PATHWAY	2.98249
REACTOME FANCONI ANEMIA PATHWAY	-2.56569		KEGG PYRUVATE METABOLISM	-4.58843		GUTIERREZ CHRONIC LYMPHOCYTIC LEUKEMIA DN	-2.53585		DAZARD UV RESPONSE CLUSTER G4	2.98032
BENPORATH MYC MAX TARGETS	-2.57917		CROMER METASTASIS DN	-4.59328		REACTOME FANCONI ANEMIA PATHWAY	-2.56569		GAZDA DIAMOND BLACKFAN ANEMIA ERYTHROID UP	2.9734
BIOCARTA FCER1 PATHWAY	-2.57989		BENPORATH SUZ12 TARGETS	-4.67593		BENPORATH MYC MAX TARGETS	-2.57917		ZHU CMV 8 HR DN	2.95074
BIOCARTA INSULIN PATHWAY	-2.58033		REACTOME MITOCHONDRIAL FATTY ACID BETA OXIDATION	-4.69152		BIOCARTA FCER1 PATHWAY	-2.57989		ROVERSI GLIOMA COPY NUMBER UP	2.94889
REACTOME CLASS A1 RHODOPSIN LIKE RECEPTORS	-2.59042		BENPORATH PRC2 TARGETS	-4.71561		BIOCARTA INSULIN PATHWAY	-2.58033		REACTOME DOWN STREAM SIGNAL TRANSDUCTION	2.9313
REACTOME ACTIVATION OF NMDA RECEPTOR UPON GLUTAMATE BINDING AND POSTSYNAPTIC EVENTS	-2.59786		APPIERTO RESPONSE TO FENRETINIDE DN	-4.77291		REACTOME CLASS A1 RHODOPSIN LIKE RECEPTORS	-2.59042		DANG MYC TARGETS UP	2.9265
SILIGAN TARGETS OF EWS FLI1 FUSION DN	-2.60352		BIOCARTA CACAM PATHWAY	-4.79393		REACTOME ACTIVATION OF NMDA RECEPTOR UPON GLUTAMATE BINDING AND POSTSYNAPTIC EVENTS	-2.59786		REACTOME DEADENYLATION OF MRNA	2.91537
BIOCARTA SARS PATHWAY	-2.63033		STEIN ESRRA TARGETS	-4.809		SILIGAN TARGETS OF EWS FLI1 FUSION DN	-2.60352		RODRIGUES NTN1 TARGETS DN	2.90712
REACTOME AMINE LIGAND BINDING RECEPTORS	-2.64211		KEGG GLYCOLYSIS GLUCONEOGENESIS	-4.81348		BIOCARTA SARS PATHWAY	-2.63033		BIOCARTA RELA PATHWAY	2.89838
NIKOLSKY BREAST CANCER 16Q24 AMPLICON	-2.64721		DASU IL6 SIGNALING SCAR DN	-4.86719		REACTOME AMINE LIGAND BINDING RECEPTORS	-2.64211		OHM EMBRYONIC CARCINOMA UP	2.89524
KEGG CITRATE CYCLE TCA CYCLE	-2.66257		MODY HIPPOCAMPUS POSTNATAL	-4.87905		NIKOLSKY BREAST CANCER 16Q24 AMPLICON	-2.64721		ZUCCHI METASTASIS DN	2.8842
KRASNOSELSKAYA ILF3 TARGETS DN	-2.66933		REACTOME RAS ACTIVATION UOPN CA2 INFUX THROUGH NMDA RECEPTOR	-4.96419		KEGG CITRATE CYCLE TCA CYCLE	-2.66257		DORSAM HOXA9 TARGETS UP	2.88261
HEIDENBLAD AMPLICON 8Q24 UP	-2.67121		REACTOME CREB PHOSPHORYLATION THROUGH THE ACTIVATION OF CAMKII	-4.98565		KRASNOSELSKAYA ILF3 TARGETS DN	-2.66933		LENAOUR DENDRITIC CELL MATURATION DN	2.86954
REACTOME POST NMDA RECEPTOR ACTIVATION EVENTS	-2.69641		DORSEY GAB2 TARGETS	-5.0544		HEIDENBLAD AMPLICON 8Q24 UP	-2.67121		ZHANG RESPONSE TO IKK INHIBITOR AND TNF UP	2.86182
BIOCARTA IGF1MTOR PATHWAY	-2.70998		CROONQUIST NRAS VS STROMAL STIMULATION DN	-5.10965		REACTOME POST NMDA RECEPTOR ACTIVATION EVENTS	-2.69641		WEST ADRENOCORTICAL TUMOR MARKERS DN	2.85642
NIELSEN LIPOSARCOMA DN	-2.72182		MAINA VHL TARGETS DN	-5.13268		BIOCARTA IGF1MTOR PATHWAY	-2.70998		REACTOME CENTROSOME MATURATION	2.84985
YAO TEMPORAL RESPONSE TO PROGESTERONE CLUSTER 13	-2.72836		YAO TEMPORAL RESPONSE TO PROGESTERONE CLUSTER 16	-5.1479		NIELSEN LIPOSARCOMA DN	-2.72182		ONDER CDH1 TARGETS 3 UP	2.8494
BROWNE HCMV INFECTION 1HR UP	-2.73972		ONDER CDH1 TARGETS 2 UP	-5.15317		YAO TEMPORAL RESPONSE TO PROGESTERONE CLUSTER 13	-2.72836		RODRIGUES THYROID CARCINOMA POORLY DIFFERENTIATED DN	2.84374
LIN MELANOMA COPY NUMBER UP	-2.75209		BIOCARTA GLYCOLYSIS PATHWAY	-5.26735		BROWNE HCMV INFECTION 1HR UP	-2.73972		KEGG PROSTATE CANCER	2.8431
SOTIRIOU BREAST CANCER GRADE 1 VS 3 UP	-2.771		TAKAO RESPONSE TO UVB RADIATION UP	-5.51785		LIN MELANOMA COPY NUMBER UP	-2.75209		BIOCARTA IL6 PATHWAY	2.84287
SIG PIP3 SIGNALING IN CARDIAC MYOCTES	-2.77493		KEGG CITRATE CYCLE TCA CYCLE	-5.89484		SOTIRIOU BREAST CANCER GRADE 1 VS 3 UP	-2.771		KEGG ENDOMETRIAL CANCER	2.83593
KEGG LIMONENE AND PINENE DEGRADATION	-2.79515		KAAB HEART ATRIUM VS VENTRICLE DN	-5.92736		SIG PIP3 SIGNALING IN CARDIAC MYOCTES	-2.77493		REACTOME GENES INVOLVED IN APOPTOTIC CLEAVAGE OF CELLULAR PROTEINS	2.82674
BIOCARTA SKP2E2F PATHWAY	-2.80403		KUNINGER IGF1 VS PDGFB TARGETS UP	-6.0149		KEGG LIMONENE AND PINENE DEGRADATION	-2.79515		HALMOS CEBPA TARGETS UP	2.82222
REACTOME NEURORANSMITTER RECEPTOR BINDING AND DOWNSTREAM TRANSMISSION IN THE POSTSYNAPTIC CELL	-2.83238		EBAUER TARGETS OF PAX3 FOXO1 FUSION UP	-6.52835		BIOCARTA SKP2E2F PATHWAY	-2.80403		DAZARD UV RESPONSE CLUSTER G6	2.81087
REACTOME SYNTHESIS OF BILE ACIDS AND BILE SALTS	-2.84483		FARMER BREAST CANCER CLUSTER 5	-6.59791		REACTOME NEURORANSMITTER RECEPTOR BINDING AND DOWNSTREAM TRANSMISSION IN THE POSTSYNAPTIC CELL	-2.83238		NAKAMURA TUMOR ZONE PERIPHERAL VS CENTRAL DN	2.8093
RODWELL AGING KIDNEY DN	-2.85053		MOOTHA GLUCONEOGENESIS	-6.60211		REACTOME SYNTHESIS OF BILE ACIDS AND BILE SALTS	-2.84483		CHARAFE BREAST CANCER LUMINAL VS MESENCHYMAL UP	2.80899
REACTOME TRANSMISSION ACROSS CHEMICAL SYNAPSES	-2.86199		MOOTHA GLYCOLYSIS	-6.61267		RODWELL AGING KIDNEY DN	-2.85053		BROWNE HCMV INFECTION 14HR UP	2.8016
GRADE COLON CANCER UP	-2.87005		CROONQUIST STROMAL STIMULATION UP	-7.14782		REACTOME TRANSMISSION ACROSS CHEMICAL SYNAPSES	-2.86199		BIOCARTA NTHI PATHWAY	2.7949
RICKMAN TUMOR DIFFERENTIATED WELL VS POORLY UP	-2.87652		REACTOME GLYCOLYSIS	-7.18243		GRADE COLON CANCER UP	-2.87005		REACTOME ORC1 REMOVAL FROM CHROMATIN	2.78128
MULLIGHAN NPM1 SIGNATURE 3 UP	-2.88094		URS ADIPOCYTE DIFFERENTIATION DN	-7.20118		RICKMAN TUMOR DIFFERENTIATED WELL VS POORLY UP	-2.87652		BARIS THYROID CANCER DN	2.77465
SMITH LIVER CANCER	-2.90921		MOOTHA TCA	-7.34595		MULLIGHAN NPM1 SIGNATURE 3 UP	-2.88094		ONDER CDH1 TARGETS 2 DN	2.77273
KEGG LYSINE DEGRADATION	-2.91105		KEGG ECM RECEPTOR INTERACTION	-7.35411		SMITH LIVER CANCER	-2.90921		FUJII YBX1 TARGETS DN	2.77226
VANTVEER BREAST CANCER METASTASIS UP	-2.91357		REACTOME CITRIC ACID CYCLE	-7.37815		KEGG LYSINE DEGRADATION	-2.91105		HOFFMANN LARGE TO SMALL PRE BII LYMPHOCYTE UP	2.77178
GARGALOVIC RESPONSE TO OXIDIZED PHOSPHOLIPIDS BLUE UP	-2.92164		EBAUER MYOGENIC TARGETS OF PAX3 FOXO1 FUSION	-7.40678		VANTVEER BREAST CANCER METASTASIS UP	-2.91357		GEISS RESPONSE TO DSRNA UP	2.77045
BIOCARTA IGF1 PATHWAY	-2.92324		KEGG CARDIAC MUSCLE CONTRACTION	-7.47982		GARGALOVIC RESPONSE TO OXIDIZED PHOSPHOLIPIDS BLUE UP	-2.92164		BENPORATH MYC TARGETS WITH EBOX	2.76638
KEGG BASAL CELL CARCINOMA	-2.93621		MOOTHA MITOCHONDRIA	-7.50858		BIOCARTA IGF1 PATHWAY	-2.92324		RICKMAN TUMOR DIFFERENTIATED WELL VS MODERATELY DN	2.76532
KINSEY TARGETS OF EWSR1 FLII FUSION UP	-2.95364		REACTOME GLUCONEOGENESIS	-7.61482		KEGG BASAL CELL CARCINOMA	-2.93621		ENK UV RESPONSE EPIDERMIS UP	2.7649
DAVICIONI RHABDOMYOSARCOMA PAX FOXO1 FUSION UP	-2.97289		YAUCH HEDGEHOG SIGNALING PARACRINE DN	-8.02373		KINSEY TARGETS OF EWSR1 FLII FUSION UP	-2.95364		DAZARD UV RESPONSE CLUSTER G3	2.76091
TOMLINS METASTASIS UP	-2.98629		STEIN ESRRA TARGETS UP	-8.10272		DAVICIONI RHABDOMYOSARCOMA PAX FOXO1 FUSION UP	-2.97289		WANG HCP PROSTATE CANCER	2.7537
REACTOME IRS RELATED EVENTS	-2.98924		MOOTHA HUMAN MITODB 6 2002	-8.21196		TOMLINS METASTASIS UP	-2.98629		REACTOME TELOMERE MAINTENANCE	2.74865
LOCKWOOD AMPLIFIED IN LUNG CANCER	-2.98975		REACTOME GLUCOSE METABOLISM	-8.30328		REACTOME IRS RELATED EVENTS	-2.98924		BENPORATH OCT4 TARGETS	2.74821
CREIGHTON ENDOCRINE THERAPY RESISTANCE 1	-2.9924		REACTOME PYRUVATE METABOLISM AND TCA CYCLE	-8.47398		LOCKWOOD AMPLIFIED IN LUNG CANCER	-2.98975		VALK AML CLUSTER 12	2.74574
MODY HIPPOCAMPUS PRENATAL	-2.99424		MOOTHA PGC	-9.49384		CREIGHTON ENDOCRINE THERAPY RESISTANCE 1	-2.9924		REACTOME SIGNALING BY EGFR	2.74057
NUYTTEN EZH2 TARGETS DN	-3.00033		REACTOME MUSCLE CONTRACTION	-10.1657		MODY HIPPOCAMPUS PRENATAL	-2.99424		PUJANA BRCA CENTERED NETWORK	2.73503
BIOCARTA BCR PATHWAY	-3.04179		BIOCARTA ETC PATHWAY	-10.2514		NUYTTEN EZH2 TARGETS DN	-3.00033		CREIGHTON ENDOCRINE THERAPY RESISTANCE 1	2.73479
HUANG DASATINIB RESISTANCE DN	-3.04943		REACTOME FORMATION OF ATP BY CHEMIOSMOTIC COUPLING	-10.5855		BIOCARTA BCR PATHWAY	-3.04179		BENPORATH ES CORE NINE CORRELATED	2.73225
MULLIGHAN NPM1 MUTATED SIGNATURE 1 UP	-3.07706		REACTOME STRIATED MUSCLE CONTRACTION	-11.3736		HUANG DASATINIB RESISTANCE DN	-3.04943		REACTOME S PHASE	2.73016
KEGG COLORECTAL CANCER	-3.07917		WONG MITOCHONDRIA GENE MODULE	-12.5093		MULLIGHAN NPM1 MUTATED SIGNATURE 1 UP	-3.07706		SENGUPTA EBNA1 ANTICORRELATED	2.72568
KEGG RENAL CELL CARCINOMA	-3.09064		REACTOME DIABETES PATHWAYS	-12.6174		KEGG COLORECTAL CANCER	-3.07917		SHAFFER IRF4 TARGETS IN PLASMA CELL VS MATURE B LYMPHOCYTE	2.71807
KIM MYC AMPLIFICATION TARGETS UP	-3.12617		RICKMAN HEAD AND NECK CANCER F	-12.7839		KEGG RENAL CELL CARCINOMA	-3.09064		YAGI AML SURVIVAL	2.71565
NATSUME RESPONSE TO INTERFERON BETA DN	-3.12965		KEGG ALZHEIMERS DISEASE	-13.2672		KIM MYC AMPLIFICATION TARGETS UP	-3.12617		REACTOME CASPASE MEDIATED CLEAVAGE OF CYTOSKELETAL PROTEINS	2.71372
YOKOE CANCER TESTIS ANTIGENS	-3.13052		KEGG HUNTINGTONS DISEASE	-13.6348		NATSUME RESPONSE TO INTERFERON BETA DN	-3.12965		REACTOME G2 M TRANSITION	2.7058
DODD NASOPHARYNGEAL CARCINOMA DN	-3.13638		KEGG OXIDATIVE PHOSPHORYLATION	-16.5965		YOKOE CANCER TESTIS ANTIGENS	-3.13052		CAFFAREL RESPONSE TO THC DN	2.69175
BIOCARTA FMLP PATHWAY	-3.14336		MOOTHA VOXPHOS	-17.1319		DODD NASOPHARYNGEAL CARCINOMA DN	-3.13638		MUNSHI MULTIPLE MYELOMA UP	2.69124
REACTOME CITRIC ACID CYCLE	-3.15917		REACTOME REGULATION OF INSULIN SECRETION	-17.4368		BIOCARTA FMLP PATHWAY	-3.14336		SAKAI TUMOR INFILTRATING MONOCYTES DN	2.68469
HATADA METHYLATED IN LUNG CANCER UP	-3.16641		REACTOME INTEGRATION OF ENERGY METABOLISM	-17.4864		REACTOME CITRIC ACID CYCLE	-3.15917		ONDER CDH1 TARGETS 3 DN	2.68396
KEGG PRIMARY BILE ACID BIOSYNTHESIS	-3.19578		KEGG PARKINSONS DISEASE	-17.8466		HATADA METHYLATED IN LUNG CANCER UP	-3.16641		REACTOME MRNA SPLICING MINOR PATHWAY	2.67952
NIKOLSKY BREAST CANCER 20Q12 Q13 AMPLICON	-3.21186		REACTOME ELECTRON TRANSPORT CHAIN	-18.6557		KEGG PRIMARY BILE ACID BIOSYNTHESIS	-3.19578		MYLLYKANGAS AMPLIFICATION HOT SPOT 5	2.65922
KONDO PROSTATE CANCER WITH H3K27ME3	-3.22778		REACTOME GLUCOSE REGULATION OF INSULIN SECRETION	-20.4253		NIKOLSKY BREAST CANCER 20Q12 Q13 AMPLICON	-3.21186		REACTOME POST CHAPERONIN TUBULIN FOLDING PATHWAY	2.65715
SMID BREAST CANCER RELAPSE IN BRAIN DN	-3.2333					KONDO PROSTATE CANCER WITH H3K27ME3	-3.22778		NIKOLSKY BREAST CANCER 7P22 AMPLICON	2.65505
TIEN INTESTINE PROBIOTICS 24HR UP	-3.23745		Pathway	Zratio O-Y		SMID BREAST CANCER RELAPSE IN BRAIN DN	-3.2333		KEGG NEUROTROPHIN SIGNALING PATHWAY	2.65349
GAUSSMANN MLL AF4 FUSION TARGETS F DN	-3.23833		REACTOME METABOLISM OF PROTEINS	8.48814		TIEN INTESTINE PROBIOTICS 24HR UP	-3.23745		PUJANA XPRSS INT NETWORK	2.64971
RHEIN ALL GLUCOCORTICOID THERAPY DN	-3.24947		REACTOME GENE EXPRESSION	8.36828		GAUSSMANN MLL AF4 FUSION TARGETS F DN	-3.23833		CHAUHAN RESPONSE TO METHOXYESTRADIOL DN	2.63405
KEGG BETA ALANINE METABOLISM	-3.25906		KEGG DRUG METABOLISM CYTOCHROME P450	8.17346		RHEIN ALL GLUCOCORTICOID THERAPY DN	-3.24947		GRANDVAUX IFN RESPONSE NOT VIA IRF3	2.63108
KRIGE RESPONSE TO TOSEDOSTAT 6HR DN	-3.26113		REACTOME TRANSLATION	7.36449		KEGG BETA ALANINE METABOLISM	-3.25906		BIOCARTA LAIR PATHWAY	2.62677
REACTOME ACTIVATION OF KAINATE RECEPTORS UPON GLUTAMATE BINDING	-3.26488		REACTOME INFLUENZA LIFE CYCLE	7.36285		KRIGE RESPONSE TO TOSEDOSTAT 6HR DN	-3.26113		PASQUALUCCI LYMPHOMA BY GC STAGE UP	2.60742
LU TUMOR VASCULATURE DN	-3.2658		PUJANA CHEK2 PCC NETWORK	7.1675		REACTOME ACTIVATION OF KAINATE RECEPTORS UPON GLUTAMATE BINDING	-3.26488		KEGG RNA DEGRADATION	2.60446
CHNG MULTIPLE MYELOMA HYPERPLOID UP	-3.27345		KEGG GLUTATHIONE METABOLISM	7.15315		LU TUMOR VASCULATURE DN	-3.2658		RICKMAN HEAD AND NECK CANCER C	2.59615
YAO TEMPORAL RESPONSE TO PROGESTERONE CLUSTER 14	-3.28836		PUJANA BRCA1 PCC NETWORK	7.04788		CHNG MULTIPLE MYELOMA HYPERPLOID UP	-3.27345		REACTOME REGULATION OF BETA CELL DEVELOPMENT	2.5946
BIOCARTA KREB PATHWAY	-3.2939		REACTOME HIV INFECTION	7.0115		YAO TEMPORAL RESPONSE TO PROGESTERONE CLUSTER 14	-3.28836		ICHIBA GRAFT VERSUS HOST DISEASE D7 UP	2.57651
REACTOME METABOLISM OF AMINO ACIDS	-3.30642		REACTOME GTP HYDROLYSIS AND JOINING OF THE 60S RIBOSOMAL SUBUNIT	6.97488		BIOCARTA KREB PATHWAY	-3.2939		ST TUMOR NECROSIS FACTOR PATHWAY	2.5761
REACTOME IONOTROPIC ACTIVITY OF KAINATE RECEPTORS	-3.30994		REACTOME INFLUENZA VIRAL RNA TRANSCRIPTION AND REPLICATION	6.97382		REACTOME METABOLISM OF AMINO ACIDS	-3.30642		KEGG CYTOKINE CYTOKINE RECEPTOR INTERACTION	2.55402
KAPOSI LIVER CANCER POOR SURVIVAL DN	-3.32139		KEGG METABOLISM OF XENOBIOTICS BY CYTOCHROME P450	6.94432		REACTOME IONOTROPIC ACTIVITY OF KAINATE RECEPTORS	-3.30994		REACTOME NF KB IS ACTIVATED AND SIGNALS SURVIVAL	2.54722
SHEDDEN LUNG CANCER POOR SURVIVAL A6	-3.32211		REACTOME REGULATION OF ORNITHINE DECARBOXYLASE	6.92245		KAPOSI LIVER CANCER POOR SURVIVAL DN	-3.32139		PAL PRMT5 TARGETS UP	2.5472
REACTOME FORMATION OF ATP BY CHEMIOSMOTIC COUPLING	-3.3261		REACTOME PEPTIDE CHAIN ELONGATION	6.86555		SHEDDEN LUNG CANCER POOR SURVIVAL A6	-3.32211		LEI MYB TARGETS	2.54711
REACTOME CREB PHOPHORYLATION THROUGH THE ACTIVATION OF RAS	-3.32783		KEGG RIBOSOME	6.84785		REACTOME FORMATION OF ATP BY CHEMIOSMOTIC COUPLING	-3.3261		REACTOME FORMATION OF THE TERNARY COMPLEX AND SUBSEQUENTLY THE 43S COMPLEX	2.54124
BIOCARTA NDKDYNAMIN PATHWAY	-3.35142		HSIAO HOUSEKEEPING GENES	6.78915		REACTOME CREB PHOPHORYLATION THROUGH THE ACTIVATION OF RAS	-3.32783		REACTOME MEMBRANE TRAFFICKING	2.53492
REACTOME CLASS B2 SECRETIN FAMILY RECEPTORS	-3.37459		REACTOME SYNTHESIS OF DNA	6.7871		BIOCARTA NDKDYNAMIN PATHWAY	-3.35142		REACTOME FURTHER PLATELET RELEASATE	2.52221
KEGG LONG TERM POTENTIATION	-3.38447		REACTOME FORMATION OF A POOL OF FREE 40S SUBUNITS	6.77179		REACTOME CLASS B2 SECRETIN FAMILY RECEPTORS	-3.37459		REACTOME SIGNALLING BY NGF	2.51928
REACTOME DOWNSTREAM EVENTS IN GPCR SIGNALING	-3.41729		REACTOME INSULIN SYNTHESIS AND SECRETION	6.75583		KEGG LONG TERM POTENTIATION	-3.38447		REACTOME BOTULINUM NEUROTOXICITY	2.5167
BORCZUK MALIGNANT MESOTHELIOMA UP	-3.43797		ICHIBA GRAFT VERSUS HOST DISEASE 35D UP	6.63718		REACTOME DOWNSTREAM EVENTS IN GPCR SIGNALING	-3.41729		REACTOME INNATE IMMUNITY SIGNALING	2.50915
ACEVEDO METHYLATED IN LIVER CANCER UP	-3.44909		REACTOME VIRAL MRNA TRANSLATION	6.55679		BORCZUK MALIGNANT MESOTHELIOMA UP	-3.43797		YAGI AML WITH INV 16 TRANSLOCATION	2.5008
RICKMAN METASTASIS UP	-3.47999		REACTOME HOST INTERACTIONS OF HIV FACTORS	6.53329		ACEVEDO METHYLATED IN LIVER CANCER UP	-3.44909		BROWNE HCMV INFECTION 10HR UP	2.49838
BIOCARTA NOS1 PATHWAY	-3.48241		REACTOME CYCLIN E ASSOCIATED EVENTS DURING G1 S TRANSITION	6.51325		RICKMAN METASTASIS UP	-3.47999		CHEOK RESPONSE TO HD MTX UP	2.49385
MOHANKUMAR TLX1 TARGETS UP	-3.48985		REACTOME S PHASE	6.50332		BIOCARTA NOS1 PATHWAY	-3.48241		KEGG PATHWAYS IN CANCER	2.49061
REACTOME SYNTHESIS OF BILE ACIDS AND BILE SALTS VIA 7ALPHA HYDROXYCHOLESTEROL	-3.50017		KEGG PROTEASOME	6.44724		MOHANKUMAR TLX1 TARGETS UP	-3.48985		BIOCARTA TGFB PATHWAY	2.48608
CASORELLI APL SECONDARY VS DE NOVO DN	-3.50172		LAU APOPTOSIS CDKN2A UP	6.44568		REACTOME SYNTHESIS OF BILE ACIDS AND BILE SALTS VIA 7ALPHA HYDROXYCHOLESTEROL	-3.50017		TARTE PLASMA CELL VS B LYMPHOCYTE UP	2.47205
BLALOCK ALZHEIMERS DISEASE INCIPIENT DN	-3.52874		REACTOME P53 INDEPENDENT DNA DAMAGE RESPONSE	6.38773		CASORELLI APL SECONDARY VS DE NOVO DN	-3.50172		CAFFAREL RESPONSE TO THC 8HR 5 UP	2.46084
REACTOME BRANCHED CHAIN AMINO ACID CATABOLISM	-3.53437		PUJANA ATM PCC NETWORK	6.25139		BLALOCK ALZHEIMERS DISEASE INCIPIENT DN	-3.52874		LASTOWSKA NEUROBLASTOMA COPY NUMBER UP	2.45956
ACEVEDO LIVER TUMOR VS NORMAL ADJACENT TISSUE UP	-3.58794		REACTOME REGULATION OF GENE EXPRESSION IN BETA CELLS	6.21402		REACTOME BRANCHED CHAIN AMINO ACID CATABOLISM	-3.53437		BOYAULT LIVER CANCER SUBCLASS G56 DN	2.4431
KEGG DILATED CARDIOMYOPATHY	-3.60269		REACTOME SCF SKP2 MEDIATED DEGRADATION OF P27 P21	6.20141		ACEVEDO LIVER TUMOR VS NORMAL ADJACENT TISSUE UP	-3.58794		BHATTACHARYA EMBRYONIC STEM CELL	2.44096
KEGG MELANOGENESIS	-3.61387		REACTOME VIF MEDIATED DEGRADATION OF APOBEC3G	6.19754		KEGG DILATED CARDIOMYOPATHY	-3.60269		ALONSO METASTASIS NEURAL UP	2.41493
PUJANA CHEK2 PCC NETWORK	-3.64909		REACTOME CDT1 ASSOCIATION WITH THE CDC6 ORC ORIGIN COMPLEX	6.13188		KEGG MELANOGENESIS	-3.61387		SOTIRIOU BREAST CANCER GRADE 1 VS 3 DN	2.40993
LUI THYROID CANCER PAX8 PPARG DN	-3.68236		REACTOME FORMATION OF TUBULIN FOLDING INTERMEDIATES BY CCT TRIC	6.07983		PUJANA CHEK2 PCC NETWORK	-3.64909		HESS TARGETS OF HOXA9 AND MEIS1 DN	2.40792
FLECHNER BIOPSY KIDNEY TRANSPLANT REJECTED VS OK DN	-3.68243		MCLACHLAN DENTAL CARIES DN	6.07206		LUI THYROID CANCER PAX8 PPARG DN	-3.68236		LUI THYROID CANCER CLUSTER 1	2.39759
MOOTHA TCA	-3.75108		DANG MYC TARGETS UP	6.01131		FLECHNER BIOPSY KIDNEY TRANSPLANT REJECTED VS OK DN	-3.68243		DEBIASI APOPTOSIS BY REOVIRUS INFECTION DN	2.38469
KEGG NEUROACTIVE LIGAND RECEPTOR INTERACTION	-3.77097		MCLACHLAN DENTAL CARIES UP	6.00343		MOOTHA TCA	-3.75108		GARGALOVIC RESPONSE TO OXIDIZED PHOSPHOLIPIDS MAGENTA UP	2.37032
REACTOME DARPP32 EVENTS	-3.77751		PELLICCIOTTA HDAC IN ANTIGEN PRESENTATION UP	5.9791		KEGG NEUROACTIVE LIGAND RECEPTOR INTERACTION	-3.77097		KEGG ABC TRANSPORTERS	2.36917
GAUSSMANN MLL AF4 FUSION TARGETS E DN	-3.79643		REACTOME G1 S TRANSITION	5.86479		REACTOME DARPP32 EVENTS	-3.77751		REACTOME P75NTR SIGNALS VIA NFKB	2.34918
REACTOME CREB PHOSPHORYLATION THROUGH THE ACTIVATION OF CAMKII	-3.79841		REACTOME M G1 TRANSITION	5.83347		GAUSSMANN MLL AF4 FUSION TARGETS E DN	-3.79643		FRASOR RESPONSE TO ESTRADIOL DN	2.34056
ZHANG BREAST CANCER PROGENITORS UP	-3.85468		REACTOME STABILIZATION OF P53	5.82621		REACTOME CREB PHOSPHORYLATION THROUGH THE ACTIVATION OF CAMKII	-3.79841		RHODES UNDIFFERENTIATED CANCER	2.33075
PUJANA BRCA1 PCC NETWORK	-3.87127		REACTOME DNA REPLICATION PRE INITIATION	5.78753		ZHANG BREAST CANCER PROGENITORS UP	-3.85468		BIOCARTA PDGF PATHWAY	2.31573
REACTOME GPCR LIGAND BINDING	-3.93142		REACTOME CELL CYCLE MITOTIC	5.78155		PUJANA BRCA1 PCC NETWORK	-3.87127		REACTOME LOSS OF NLP FROM MITOTIC CENTROSOMES	2.31423
REACTOME METABOLISM OF NITRIC OXIDE	-3.94301		REACTOME SCF BETA TRCP MEDIATED DEGRADATION OF EMI1	5.72856		REACTOME GPCR LIGAND BINDING	-3.93142		ROY WOUND BLOOD VESSEL DN	2.31334
KEGG WNT SIGNALING PATHWAY	-3.96411		REACTOME ORC1 REMOVAL FROM CHROMATIN	5.72295		REACTOME METABOLISM OF NITRIC OXIDE	-3.94301		KESHELAVA MULTIPLE DRUG RESISTANCE	2.30746
BIOCARTA NO1 PATHWAY	-4.02478		KEGG SPLICEOSOME	5.60741		KEGG WNT SIGNALING PATHWAY	-3.96411		ONDER CDH1 TARGETS 1 UP	2.30691
NUTT GBM VS AO GLIOMA DN	-4.04375		REACTOME PROCESSING OF CAPPED INTRON CONTAINING PRE MRNA	5.59967		BIOCARTA NO1 PATHWAY	-4.02478		REACTOME PROTEOLYTIC CLEAVAGE OF SNARE COMPLEX PROTEINS	2.30301
REACTOME RAS ACTIVATION UOPN CA2 INFUX THROUGH NMDA RECEPTOR	-4.07505		REACTOME PREFOLDIN MEDIATED TRANSFER OF SUBSTRATE TO CCT TRIC	5.52787		NUTT GBM VS AO GLIOMA DN	-4.04375		REACTOME CHAPERONIN MEDIATED PROTEIN FOLDING	2.29925
STEIN ESRRA TARGETS	-4.10667		REACTOME FORMATION AND MATURATION OF MRNA TRANSCRIPT	5.50146		REACTOME RAS ACTIVATION UOPN CA2 INFUX THROUGH NMDA RECEPTOR	-4.07505		IIZUKA LIVER CANCER PROGRESSION L1 G1 DN	2.29459
BIOCARTA PYK2 PATHWAY	-4.12318		REACTOME REGULATION OF BETA CELL DEVELOPMENT	5.4798		STEIN ESRRA TARGETS	-4.10667		STEARMAN LUNG CANCER EARLY VS LATE UP	2.29377
KEGG BUTANOATE METABOLISM	-4.26986		REACTOME APOPTOSIS	5.44072		BIOCARTA PYK2 PATHWAY	-4.12318		BIOCARTA CXCR4 PATHWAY	2.28848
KRIGE RESPONSE TO TOSEDOSTAT 24HR DN	-4.31772		REACTOME ELONGATION AND PROCESSING OF CAPPED TRANSCRIPTS	5.26206		KEGG BUTANOATE METABOLISM	-4.26986		BROWNE HCMV INFECTION 2HR UP	2.28652
KEGG PROPANOATE METABOLISM	-4.34657		REACTOME TRANSLATION INITIATION COMPLEX FORMATION	5.2029		KRIGE RESPONSE TO TOSEDOSTAT 24HR DN	-4.31772		REACTOME TRANSCRIPTION OF THE HIV GENOME	2.27888
KEGG HYPERTROPHIC CARDIOMYOPATHY HCM	-4.38634		REACTOME MRNA SPLICING	5.15919		KEGG PROPANOATE METABOLISM	-4.34657		MORI IMMATURE B LYMPHOCYTE DN	2.27677
REACTOME INTEGRATION OF ENERGY METABOLISM	-4.39435		CADWELL ATG16L1 TARGETS UP	5.12652		KEGG HYPERTROPHIC CARDIOMYOPATHY HCM	-4.38634		VANHARANTA UTERINE FIBROID WITH 7Q DELETION UP	2.27389
ACEVEDO NORMAL TISSUE ADJACENT TO LIVER TUMOR DN	-4.41356		REACTOME AUTODEGRADATION OF CDH1 BY CDH1 APC	5.01046		REACTOME INTEGRATION OF ENERGY METABOLISM	-4.39435		FONTAINE FOLLICULAR THYROID ADENOMA UP	2.27346
KEGG PARKINSONS DISEASE	-4.48817		BERTUCCI MEDULLARY VS DUCTAL BREAST CANCER UP	4.98596		ACEVEDO NORMAL TISSUE ADJACENT TO LIVER TUMOR DN	-4.41356		KEGG CYTOSOLIC DNA SENSING PATHWAY	2.26404
NIKOLSKY BREAST CANCER 11Q12 Q14 AMPLICON	-4.57136		GRAHAM CML QUIESCENT VS NORMAL DIVIDING UP	4.97448		KEGG PARKINSONS DISEASE	-4.48817		REACTOME MITOTIC M M G1 PHASES	2.25959
REACTOME GLYCOGEN BREAKDOWN GLYCOGENOLYSIS	-4.63096		CONCANNON APOPTOSIS BY EPOXOMICIN UP	4.94109		NIKOLSKY BREAST CANCER 11Q12 Q14 AMPLICON	-4.57136		BIOCARTA NGF PATHWAY	2.25207
REACTOME INTRINSIC PATHWAY FOR APOPTOSIS	-4.63606		MANN RESPONSE TO AMIFOSTINE UP	4.89934		REACTOME GLYCOGEN BREAKDOWN GLYCOGENOLYSIS	-4.63096		REACTOME CELL CYCLE CHECKPOINTS	2.25116
KAAB HEART ATRIUM VS VENTRICLE DN	-4.64423		KOKKINAKIS METHIONINE DEPRIVATION 48HR UP	4.88399		REACTOME INTRINSIC PATHWAY FOR APOPTOSIS	-4.63606		TIMOFEEVA GROWTH STRESS VIA STAT1 DN	2.24565
WONG EMBRYONIC STEM CELL CORE	-4.69553		CAIRO HEPATOBLASTOMA CLASSES UP	4.86511		KAAB HEART ATRIUM VS VENTRICLE DN	-4.64423		GENTILE UV RESPONSE CLUSTER D7	2.24424
YAO TEMPORAL RESPONSE TO PROGESTERONE CLUSTER 17	-4.73758		MUELLER PLURINET	4.8153		WONG EMBRYONIC STEM CELL CORE	-4.69553		OUYANG PROSTATE CANCER PROGRESSION UP	2.23748
WEI MYCN TARGETS WITH E BOX	-4.75098		REACTOME CELL CYCLE CHECKPOINTS	4.7846		YAO TEMPORAL RESPONSE TO PROGESTERONE CLUSTER 17	-4.73758		REACTOME DNA REPAIR	2.22644
REACTOME ACTIVATION OF BH3 ONLY PROTEINS	-4.78702		REACTOME INITIAL TRIGGERING OF COMPLEMENT	4.78173		WEI MYCN TARGETS WITH E BOX	-4.75098		KEGG CHEMOKINE SIGNALING PATHWAY	2.21048
MILI PSEUDOPODIA HAPTOTAXIS UP	-4.81094		REACTOME FORMATION OF THE TERNARY COMPLEX AND SUBSEQUENTLY THE 43S COMPLEX	4.78024		REACTOME ACTIVATION OF BH3 ONLY PROTEINS	-4.78702		LIU VAV3 PROSTATE CARCINOGENESIS DN	2.20034
CAIRO HEPATOBLASTOMA CLASSES UP	-4.83422		DIAZ CHRONIC MEYLOGENOUS LEUKEMIA DN	4.75621		MILI PSEUDOPODIA HAPTOTAXIS UP	-4.81094		WHITEFORD PEDIATRIC CANCER MARKERS	2.18637
BIOCARTA ETC PATHWAY	-4.86523		YAO TEMPORAL RESPONSE TO PROGESTERONE CLUSTER 14	4.71638		CAIRO HEPATOBLASTOMA CLASSES UP	-4.83422		HUTTMANN B CLL POOR SURVIVAL DN	2.17991
KEGG VALINE LEUCINE AND ISOLEUCINE DEGRADATION	-4.93711		REACTOME MITOTIC M M G1 PHASES	4.68415		BIOCARTA ETC PATHWAY	-4.86523		MILICIC FAMILIAL ADENOMATOUS POLYPOSIS DN	2.17903
REACTOME GENE EXPRESSION	-4.98277		KOKKINAKIS METHIONINE DEPRIVATION 96HR DN	4.6763		KEGG VALINE LEUCINE AND ISOLEUCINE DEGRADATION	-4.93711		MAYBURD RESPONSE TO L663536 UP	2.1765
YAMASHITA LIVER CANCER WITH EPCAM UP	-5.00139		REACTOME SIGNALING BY WNT	4.64378		REACTOME GENE EXPRESSION	-4.98277		BENPORATH ES CORE NINE	2.15365
KEGG HUNTINGTONS DISEASE	-5.00605		HSIAO LIVER SPECIFIC GENES	4.62583		YAMASHITA LIVER CANCER WITH EPCAM UP	-5.00139		NIKOLSKY BREAST CANCER 21Q22 AMPLICON	2.15174
REACTOME METABOLISM OF PROTEINS	-5.02879		WIELAND UP BY HBV INFECTION	4.56491		KEGG HUNTINGTONS DISEASE	-5.00605		REACTOME GRB2 EVENTS IN EGFR SIGNALING	2.13549
REACTOME OLFACTORY SIGNALING PATHWAY	-5.1231		XU RESPONSE TO TRETINOIN AND NSC682994 DN	4.55206		REACTOME METABOLISM OF PROTEINS	-5.02879		TURASHVILI BREAST CARCINOMA DUCTAL VS LOBULAR UP	2.11689
STEIN ESRRA TARGETS UP	-5.1447		BERENJENO TRANSFORMED BY RHOA UP	4.52139		REACTOME OLFACTORY SIGNALING PATHWAY	-5.1231		MISHRA CARCINOMA ASSOCIATED FIBROBLAST DN	2.11051
REACTOME TRANSLATION INITIATION COMPLEX FORMATION	-5.21809		GRADE COLON CANCER UP	4.48543		STEIN ESRRA TARGETS UP	-5.1447		FAELT B CLL WITH VH REARRANGEMENTS UP	2.10701
BLALOCK ALZHEIMERS DISEASE DN	-5.27811		LIU VAV3 PROSTATE CARCINOGENESIS UP	4.48185		REACTOME TRANSLATION INITIATION COMPLEX FORMATION	-5.21809		KEGG SNARE INTERACTIONS IN VESICULAR TRANSPORT	2.0911
KEGG CARDIAC MUSCLE CONTRACTION	-5.32908		REACTOME LATE PHASE OF HIV LIFE CYCLE	4.43754		BLALOCK ALZHEIMERS DISEASE DN	-5.27811		REACTOME DEATH RECEPTOR SIGNALLING	2.08002
KEGG OXIDATIVE PHOSPHORYLATION	-5.3612		DUNNE TARGETS OF AML1 MTG8 FUSION UP	4.436		KEGG CARDIAC MUSCLE CONTRACTION	-5.32908		REACTOME COPI MEDIATED TRANSPORT	2.0779
KUNINGER IGF1 VS PDGFB TARGETS UP	-5.53361		REACTOME CHAPERONIN MEDIATED PROTEIN FOLDING	4.40232		KEGG OXIDATIVE PHOSPHORYLATION	-5.3612		WAKASUGI HAVE ZNF143 BINDING SITES	2.07433
REACTOME FORMATION OF THE TERNARY COMPLEX AND SUBSEQUENTLY THE 43S COMPLEX	-5.59754		REACTOME CDC20 PHOSPHO APC MEDIATED DEGRADATION OF CYCLIN A	4.38933		KUNINGER IGF1 VS PDGFB TARGETS UP	-5.53361		VETTER TARGETS OF PRKCA AND ETS1 UP	2.06852
REACTOME STRIATED MUSCLE CONTRACTION	-5.74323		REACTOME HIV LIFE CYCLE	4.36362		REACTOME FORMATION OF THE TERNARY COMPLEX AND SUBSEQUENTLY THE 43S COMPLEX	-5.59754		NIKOLSKY BREAST CANCER 12Q24 AMPLICON	2.05817
KEGG OLFACTORY TRANSDUCTION	-5.74491		VALK AML CLUSTER 6	4.35583		REACTOME STRIATED MUSCLE CONTRACTION	-5.74323		KEGG DNA REPLICATION	2.05152
KEGG CALCIUM SIGNALING PATHWAY	-5.8215		SANA TNF SIGNALING UP	4.33777		KEGG OLFACTORY TRANSDUCTION	-5.74491		FERRARI RESPONSE TO FENRETINIDE UP	2.04794
REACTOME REGULATION OF INSULIN SECRETION	-5.92263		BIOCARTA COMP PATHWAY	4.24352		KEGG CALCIUM SIGNALING PATHWAY	-5.8215		NAGY TFTC COMPONENTS HUMAN	2.04296
REACTOME ELECTRON TRANSPORT CHAIN	-6.00483		REACTOME REGULATION OF APC ACTIVATORS BETWEEN G1 S AND EARLY ANAPHASE	4.21817		REACTOME REGULATION OF INSULIN SECRETION	-5.92263		IYENGAR RESPONSE TO ADIPOCYTE FACTORS	2.03264
KEGG ALZHEIMERS DISEASE	-6.17589		LEE LIVER CANCER ACOX1 UP	4.20593		REACTOME ELECTRON TRANSPORT CHAIN	-6.00483		REACTOME EARLY PHASE OF HIV LIFE CYCLE	2.00063
REACTOME GLUCOSE REGULATION OF INSULIN SECRETION	-6.46491		YAO TEMPORAL RESPONSE TO PROGESTERONE CLUSTER 9	4.1861		KEGG ALZHEIMERS DISEASE	-6.17589		DACOSTA ERCC3 ALLELE XPCS VS TTD DN	-2.03211
REACTOME INSULIN SYNTHESIS AND SECRETION	-6.47673		GAURNIER PSMD4 TARGETS	4.15186		REACTOME GLUCOSE REGULATION OF INSULIN SECRETION	-6.46491		GAZDA DIAMOND BLACKFAN ANEMIA MYELOID DN	-2.11561
REACTOME INFLUENZA LIFE CYCLE	-6.6846		PELLICCIOTTA HDAC IN ANTIGEN PRESENTATION DN	4.12928		REACTOME INSULIN SYNTHESIS AND SECRETION	-6.47673		SLEBOS HEAD AND NECK CANCER WITH HPV UP	-2.12643
MOOTHA VOXPHOS	-6.82601		BHATTACHARYA EMBRYONIC STEM CELL	4.09599		REACTOME INFLUENZA LIFE CYCLE	-6.6846		GAZDA DIAMOND BLACKFAN ANEMIA PROGENITOR DN	-2.1956
MOOTHA MITOCHONDRIA	-7.20893		CHNG MULTIPLE MYELOMA HYPERPLOID UP	4.0925		MOOTHA VOXPHOS	-6.82601		REACTOME PD1 SIGNALING	-2.19888
STARK PREFRONTAL CORTEX 22Q11 DELETION DN	-7.25219		RASHI RESPONSE TO IONIZING RADIATION 6	4.07732		MOOTHA MITOCHONDRIA	-7.20893		REACTOME CHYLOMICRON MEDIATED LIPID TRANSPORT	-2.20573
REACTOME REGULATION OF BETA CELL DEVELOPMENT	-7.64071		WILENSKY RESPONSE TO DARAPLADIB	4.05529		STARK PREFRONTAL CORTEX 22Q11 DELETION DN	-7.25219		RASHI RESPONSE TO IONIZING RADIATION 4	-2.23565
REACTOME TRANSLATION	-7.75097		REACTOME BIOLOGICAL OXIDATIONS	4.05479		REACTOME REGULATION OF BETA CELL DEVELOPMENT	-7.64071		KEGG ASTHMA	-2.24184
MOOTHA HUMAN MITODB 6 2002	-7.98911		SOUCEK MYC TARGETS	4.03218		REACTOME TRANSLATION	-7.75097		REACTOME TRANSLOCATION OF ZAP70 TO IMMUNOLOGICAL SYNAPSE	-2.26468
REACTOME REGULATION OF GENE EXPRESSION IN BETA CELLS	-8.05015		ICHIBA GRAFT VERSUS HOST DISEASE D7 UP	4.03107		MOOTHA HUMAN MITODB 6 2002	-7.98911		VALK AML CLUSTER 10	-2.26583
KEGG RIBOSOME	-8.10306		KAUFFMANN MELANOMA RELAPSE UP	4.01284		REACTOME REGULATION OF GENE EXPRESSION IN BETA CELLS	-8.05015		REACTOME PHOSPHORYLATION OF CD3 AND TCR ZETA CHAINS	-2.27257
REACTOME GTP HYDROLYSIS AND JOINING OF THE 60S RIBOSOMAL SUBUNIT	-8.1566		OSMAN BLADDER CANCER DN	3.99315		KEGG RIBOSOME	-8.10306		VALK AML WITH EVI1	-2.31722
REACTOME FORMATION OF A POOL OF FREE 40S SUBUNITS	-8.21038		JAATINEN HEMATOPOIETIC STEM CELL DN	3.98178		REACTOME GTP HYDROLYSIS AND JOINING OF THE 60S RIBOSOMAL SUBUNIT	-8.1566		VALK AML CLUSTER 16	-2.48025
REACTOME PEPTIDE CHAIN ELONGATION	-8.28099		KAUFFMANN DNA REPAIR GENES	3.93913		REACTOME FORMATION OF A POOL OF FREE 40S SUBUNITS	-8.21038		REACTOME METABOLISM OF LIPIDS AND LIPOPROTEINS	-2.48628
REACTOME DIABETES PATHWAYS	-8.30528		LOPEZ MBD TARGETS	3.86387		REACTOME PEPTIDE CHAIN ELONGATION	-8.28099		KEGG PORPHYRIN AND CHLOROPHYLL METABOLISM	-2.49136
REACTOME INFLUENZA VIRAL RNA TRANSCRIPTION AND REPLICATION	-8.49042		SCIBETTA KDM5B TARGETS UP	3.83195		REACTOME DIABETES PATHWAYS	-8.30528		ZHOU INFLAMMATORY RESPONSE LIVE DN	-2.50417
REACTOME VIRAL MRNA TRANSLATION	-8.68918		BIOCARTA PROTEASOME PATHWAY	3.82831		REACTOME INFLUENZA VIRAL RNA TRANSCRIPTION AND REPLICATION	-8.49042		ZHOU INFLAMMATORY RESPONSE LPS DN	-2.50417
WONG MITOCHONDRIA GENE MODULE	-8.69833		REACTOME DNA REPAIR	3.81667		REACTOME VIRAL MRNA TRANSLATION	-8.68918		HOFFMANN PRE BI TO LARGE PRE BII LYMPHOCYTE DN	-2.53739
			NAKAYAMA SOFT TISSUE TUMORS PCA1 UP	3.79428		WONG MITOCHONDRIA GENE MODULE	-8.69833		VARELA ZMPSTE24 TARGETS DN	-2.54114
			SWEET LUNG CANCER KRAS UP	3.79409					FARMER BREAST CANCER CLUSTER 1	-2.55189
			BENPORATH MYC TARGETS WITH EBOX	3.79059					GOUYER TUMOR INVASIVENESS	-2.57278
			KIM LRRC3B TARGETS	3.77038					SHEN SMARCA2 TARGETS UP	-2.57381
			DANG BOUND BY MYC	3.75654					KEGG VIRAL MYOCARDITIS	-2.7125
			REACTOME METABOLISM OF RNA	3.75333					NIKOLSKY BREAST CANCER 6P24 P22 AMPLICON	-2.82359
			SPIELMAN LYMPHOBLAST EUROPEAN VS ASIAN DN	3.74946					MODY HIPPOCAMPUS POSTNATAL	-2.8366
			VERHAAK AML WITH NPM1 MUTATED UP	3.72971					BOYAULT LIVER CANCER SUBCLASS G3 DN	-2.84694
			KEGG NUCLEOTIDE EXCISION REPAIR	3.70122					HAHTOLA SEZARY SYNDROM DN	-2.88563
			REACTOME COMPLEMENT CASCADE	3.69046					KEGG PROXIMAL TUBULE BICARBONATE RECLAMATION	-2.94984
			REACTOME RNA POLYMERASE II TRANSCRIPTION	3.66043					GRAHAM CML QUIESCENT VS NORMAL DIVIDING DN	-2.95457
			BLUM RESPONSE TO SALIRASIB UP	3.64929					KAYO AGING MUSCLE DN	-2.96899
			WONG EMBRYONIC STEM CELL CORE	3.63915					KEGG PEROXISOME	-3.01625
			ZUCCHI METASTASIS DN	3.62471					NIELSEN LEIOMYOSARCOMA DN	-3.04597
			KOKKINAKIS METHIONINE DEPRIVATION 96HR UP	3.58832					GOLDRATH HOMEOSTATIC PROLIFERATION	-3.04964
			VERNELL RETINOBLASTOMA PATHWAY UP	3.58827					KEGG CALCIUM SIGNALING PATHWAY	-3.13653
			REACTOME TRANSCRIPTION COUPLED NER	3.5706					WANG SMARCE1 TARGETS DN	-3.15127
			REACTOME REV MEDIATED NUCLEAR EXPORT OF HIV1 RNA	3.52858					APPIERTO RESPONSE TO FENRETINIDE DN	-3.19151
			REACTOME MRNA SPLICING MINOR PATHWAY	3.50959					MCBRYAN PUBERTAL BREAST 4 5WK DN	-3.273
			REACTOME METABOLISM OF AMINO ACIDS	3.50638					BECKER TAMOXIFEN RESISTANCE DN	-3.28472
			KEGG NOD LIKE RECEPTOR SIGNALING PATHWAY	3.50371					LANDIS ERBB2 BREAST TUMORS 65 UP	-3.29769
			GRADE COLON AND RECTAL CANCER UP	3.4846					RHEIN ALL GLUCOCORTICOID THERAPY DN	-3.29946
			LUCAS HNF4A TARGETS UP	3.47856					ALCALAY AML BY NPM1 LOCALIZATION DN	-3.30147
			REACTOME LAGGING STRAND SYNTHESIS	3.47429					LEE LIVER CANCER E2F1 DN	-3.32136
			REACTOME DNA STRAND ELONGATION	3.46153					RODWELL AGING KIDNEY DN	-3.36498
			SAKAI TUMOR INFILTRATING MONOCYTES DN	3.44931					BOYLAN MULTIPLE MYELOMA PCA3 DN	-3.36898
			REACTOME EXTENSION OF TELOMERES	3.44077					KEGG TERPENOID BACKBONE BIOSYNTHESIS	-3.40409
			REACTOME CHEMOKINE RECEPTORS BIND CHEMOKINES	3.42395					MILI PSEUDOPODIA HAPTOTAXIS UP	-3.47435
			WONG PROTEASOME GENE MODULE	3.41767					KEGG PPAR SIGNALING PATHWAY	-3.5474
			REACTOME TRANSPORT OF MATURE MRNA DERIVED FROM AN INTRON CONTAINING TRANSCRIPT	3.41362					ROSS AML OF FAB M7 TYPE	-3.57226
			KEGG CYTOSOLIC DNA SENSING PATHWAY	3.38628					BOYAULT LIVER CANCER SUBCLASS G123 DN	-3.64129
			CHIANG LIVER CANCER SUBCLASS UNANNOTATED DN	3.37655					GRAHAM CML DIVIDING VS NORMAL DIVIDING DN	-3.68072
			GARY CD5 TARGETS DN	3.37495					REACTOME PLATELET ADHESION TO EXPOSED COLLAGEN	-3.70658
			ENK UV RESPONSE EPIDERMIS UP	3.36852					KEGG BUTANOATE METABOLISM	-3.76804
			REACTOME TELOMERE MAINTENANCE	3.36415					REACTOME BRANCHED CHAIN AMINO ACID CATABOLISM	-3.79424
			REACTOME NUCLEOTIDE EXCISION REPAIR	3.356					KEGG NITROGEN METABOLISM	-3.87547
			TARTE PLASMA CELL VS PLASMABLAST DN	3.34873					KEGG VASCULAR SMOOTH MUSCLE CONTRACTION	-3.89828
			FLECHNER BIOPSY KIDNEY TRANSPLANT REJECTED VS OK UP	3.34857					YAO TEMPORAL RESPONSE TO PROGESTERONE CLUSTER 17	-4.02043
			REACTOME METABLISM OF NUCLEOTIDES	3.31587					ROME INSULIN TARGETS IN MUSCLE UP	-4.25354
			TIAN TNF SIGNALING VIA NFKB	3.30959					BIOCARTA AHSP PATHWAY	-4.32626
			YAO TEMPORAL RESPONSE TO PROGESTERONE CLUSTER 11	3.30451					REACTOME SMOOTH MUSCLE CONTRACTION	-4.51175
			CHANG CORE SERUM RESPONSE UP	3.30231					MOOTHA PYR	-4.60914
			HESS TARGETS OF HOXA9 AND MEIS1 DN	3.2894					MOOTHA ROS	-4.60914
			BENPORATH CYCLING GENES	3.2729					RODWELL AGING KIDNEY NO BLOOD DN	-4.67817
			DACOSTA UV RESPONSE VIA ERCC3 UP	3.2663					JAATINEN HEMATOPOIETIC STEM CELL DN	-4.68589
			LEE LIVER CANCER CIPROFIBRATE UP	3.26441					MOOTHA GLYCOGEN METABOLISM	-4.79448
			MARKEY RB1 ACUTE LOF UP	3.25308					KEGG VALINE LEUCINE AND ISOLEUCINE DEGRADATION	-5.12317
			REACTOME REPAIR SYNTHESIS OF PATCH 27 30 BASES LONG BY DNA POLYMERASE	3.24566					KEGG PROPANOATE METABOLISM	-5.20346
			DIRMEIER LMP1 RESPONSE EARLY	3.23969					KORKOLA CHORIOCARCINOMA UP	-5.21871
			KEGG BASE EXCISION REPAIR	3.23897					MOOTHA GLYCOLYSIS	-5.40301
			REACTOME TRANSCRIPTION	3.23872					MOOTHA FFA OXYDATION	-5.52035
			REACTOME REMOVAL OF THE FLAP INTERMEDIATE FROM THE C STRAND	3.23854					KAYO CALORIE RESTRICTION MUSCLE DN	-5.58699
			APPEL IMATINIB RESPONSE	3.23083					REACTOME MITOCHONDRIAL FATTY ACID BETA OXIDATION	-5.61321
			FERRANDO T ALL WITH MLL ENL FUSION DN	3.17844					REACTOME AMINO ACID SYNTHESIS AND INTERCONVERSION	-5.6781
			KEGG COMPLEMENT AND COAGULATION CASCADES	3.17404					YAO TEMPORAL RESPONSE TO PROGESTERONE CLUSTER 13	-5.80254
			ZHANG BREAST CANCER PROGENITORS UP	3.16154					KEGG PYRUVATE METABOLISM	-5.9307
			KOBAYASHI EGFR SIGNALING 24HR DN	3.15476					TAKEDA TARGETS OF NUP98 HOXA9 FUSION 16D UP	-5.99731
			WELCSH BRCA1 TARGETS 1 DN	3.14792					TONKS TARGETS OF RUNX1 RUNX1T1 FUSION MONOCYTE DN	-6.24459
			KEGG DNA REPLICATION	3.13046					REACTOME REGULATION OF PYRUVATE DEHYDROGENASE COMPLEX	-6.40386
			NIELSEN SYNOVIAL SARCOMA DN	3.11484					STARK PREFRONTAL CORTEX 22Q11 DELETION DN	-6.76533
			REACTOME GLOBAL GENOMIC NER	3.09448					BIOCARTA KREB PATHWAY	-7.18722
			TOMIDA METASTASIS DN	3.0939					MOOTHA GLUCONEOGENESIS	-7.33478
			GARGALOVIC RESPONSE TO OXIDIZED PHOSPHOLIPIDS MAGENTA UP	3.0892					KEGG CARDIAC MUSCLE CONTRACTION	-7.48724
			REACTOME SNRNP ASSEMBLY	3.08363					BIOCARTA ETC PATHWAY	-7.82587
			KEGG MISMATCH REPAIR	3.07984					REACTOME STRIATED MUSCLE CONTRACTION	-7.93024
			GARGALOVIC RESPONSE TO OXIDIZED PHOSPHOLIPIDS BLACK UP	3.07785					MOOTHA TCA	-8.06245
			WEST ADRENOCORTICAL TUMOR UP	3.05598					REACTOME GLUCOSE METABOLISM	-8.10566
			BASSO B LYMPHOCYTE NETWORK	3.05449					FLECHNER BIOPSY KIDNEY TRANSPLANT REJECTED VS OK DN	-8.11513
			CHAUHAN RESPONSE TO METHOXYESTRADIOL UP	3.05044					REACTOME GLUCONEOGENESIS	-8.29197
			VECCHI GASTRIC CANCER EARLY UP	3.04831					BLALOCK ALZHEIMERS DISEASE DN	-8.41684
			YAO TEMPORAL RESPONSE TO PROGESTERONE CLUSTER 10	3.04521					REACTOME MUSCLE CONTRACTION	-8.46047
			ROSS AML WITH MLL FUSIONS	3.03331					REACTOME FORMATION OF ATP BY CHEMIOSMOTIC COUPLING	-9.77023
			SMITH TERT TARGETS UP	3.0146					REACTOME CITRIC ACID CYCLE	-10.109
			KEGG LYSOSOME	3.01363					KEGG CITRATE CYCLE TCA CYCLE	-10.1712
			REACTOME REMOVAL OF THE FLAP INTERMEDIATE	3.00283					REACTOME PYRUVATE METABOLISM	-11.0728
			CHEOK RESPONSE TO HD MTX UP	2.99974					REACTOME DIABETES PATHWAYS	-11.2227
			DIAZ CHRONIC MEYLOGENOUS LEUKEMIA UP	2.99496					MOOTHA PGC	-11.4853
			ENGELMANN CANCER PROGENITORS UP	2.98736					KAAB HEART ATRIUM VS VENTRICLE DN	-11.8293
			SESTO RESPONSE TO UV C7	2.98092					KEGG HUNTINGTONS DISEASE	-13.4537
			REACTOME G2 M TRANSITION	2.9411					STEIN ESRRA TARGETS	-13.733
			BROCKE APOPTOSIS REVERSED BY IL6	2.93248					REACTOME PYRUVATE METABOLISM AND TCA CYCLE	-14.5461
			MISSIAGLIA REGULATED BY METHYLATION DN	2.92669					KEGG ALZHEIMERS DISEASE	-15.5757
			REACTOME MRNA DECAY BY 3 TO 5 EXORIBONUCLEASE	2.92634					REACTOME INTEGRATION OF ENERGY METABOLISM	-17.4261
			JIANG VHL TARGETS	2.91243					KEGG OXIDATIVE PHOSPHORYLATION	-17.8568
			REACTOME TRANSCRIPTION OF THE HIV GENOME	2.91176					MOOTHA MITOCHONDRIA	-18.1464
			ST TUMOR NECROSIS FACTOR PATHWAY	2.90554					KEGG PARKINSONS DISEASE	-18.292
			MANALO HYPOXIA DN	2.90413					STEIN ESRRA TARGETS UP	-18.3807
			REACTOME NUCLEAR IMPORT OF REV PROTEIN	2.89579					REACTOME REGULATION OF INSULIN SECRETION	-18.4297
			SPIELMAN LYMPHOBLAST EUROPEAN VS ASIAN UP	2.89492					MOOTHA HUMAN MITODB 6 2002	-18.5512
			CREIGHTON ENDOCRINE THERAPY RESISTANCE 1	2.88948					MOOTHA VOXPHOS	-18.6565
			SANA RESPONSE TO IFNG UP	2.87463					REACTOME ELECTRON TRANSPORT CHAIN	-19.5851
			MODY HIPPOCAMPUS PRENATAL	2.87077					WONG MITOCHONDRIA GENE MODULE	-20.0406
			REACTOME CENTROSOME MATURATION	2.86923					REACTOME GLUCOSE REGULATION OF INSULIN SECRETION	-20.8617
			GILMORE CORE NFKB PATHWAY	2.8634
			YAO TEMPORAL RESPONSE TO PROGESTERONE CLUSTER 12	2.85301
			AGUIRRE PANCREATIC CANCER COPY NUMBER UP	2.84964
			PUJANA BRCA2 PCC NETWORK	2.8396
			REACTOME POLYMERASE SWITCHING	2.83002
			SCHLOSSER MYC TARGETS AND SERUM RESPONSE DN	2.82899
			MULLIGHAN MLL SIGNATURE 1 UP	2.82838
			OUELLET OVARIAN CANCER INVASIVE VS LMP UP	2.79271
			HAHTOLA CTCL PATHOGENESIS	2.79081
			KUMAMOTO RESPONSE TO NUTLIN 3A UP	2.78401
			MOREAUX MULTIPLE MYELOMA BY TACI DN	2.77209
			SCHLOSSER MYC TARGETS AND SERUM RESPONSE UP	2.77105
			GOLDRATH ANTIGEN RESPONSE	2.76918
			DAIRKEE TERT TARGETS UP	2.75409
			CHEOK RESPONSE TO HD MTX DN	2.72332
			WINNEPENNINCKX MELANOMA METASTASIS UP	2.70998
			NAKAJIMA MAST CELL	2.69556
			KAUFFMANN DNA REPLICATION GENES	2.68903
			LEE LIVER CANCER SURVIVAL DN	2.68735
			REACTOME LOSS OF NLP FROM MITOTIC CENTROSOMES	2.68028
			REACTOME TRNA AMINOACYLATION	2.67813
			REACTOME NEP NS2 INTERACTS WITH THE CELLULAR EXPORT MACHINERY	2.66821
			PUJANA XPRSS INT NETWORK	2.6492
			REACTOME ACTIVATION OF CHAPERONES BY IRE1 ALPHA	2.64169
			SENGUPTA NASOPHARYNGEAL CARCINOMA DN	2.62615
			REACTOME ASSOCIATION OF TRIC CCT WITH TARGET PROTEINS DURING BIOSYNTHESIS	2.62139
			ELVIDGE HIF1A TARGETS UP	2.58487
			CAFFAREL RESPONSE TO THC 8HR 5 UP	2.57992
			KEGG PROTEIN EXPORT	2.56122
			MOREAUX B LYMPHOCYTE MATURATION BY TACI DN	2.55284
			REACTOME MRNA 3 END PROCESSING	2.54242
			SABATES COLORECTAL ADENOMA SIZE UP	2.51836
			LOPEZ MESOTHELIOMA SURVIVAL OVERALL UP	2.51528
			REACTOME HIV1 TRANSCRIPTION INITIATION	2.50234
			SCHLOSSER MYC TARGETS REPRESSED BY SERUM	2.50031
			BIOCARTA RANMS PATHWAY	2.48866
			BASSO CD40 SIGNALING UP	2.47565
			BOYAULT LIVER CANCER SUBCLASS G3 UP	2.47538
			LUI TARGETS OF PAX8 PPARG FUSION	2.46819
			LEE METASTASIS AND RNA PROCESSING UP	2.4548
			REACTOME CYTOSOLIC TRNA AMINOACYLATION	2.45467
			PASQUALUCCI LYMPHOMA BY GC STAGE UP	2.45266
			SMID BREAST CANCER RELAPSE IN BRAIN DN	2.44677
			GINESTIER BREAST CANCER ZNF217 AMPLIFIED DN	2.43983
			LIU NASOPHARYNGEAL CARCINOMA	2.43097
			BENPORATH ES 1	2.42908
			TIEN INTESTINE PROBIOTICS 24HR DN	2.42264
			SHEDDEN LUNG CANCER GOOD SURVIVAL A12	2.40984
			LI WILMS TUMOR VS FETAL KIDNEY 1 DN	2.40978
			WEI MYCN TARGETS WITH E BOX	2.40884
			BARRIER CANCER RELAPSE NORMAL SAMPLE DN	2.406
			REACTOME TRANSPORT OF THE SLBP INDEPENDENT MATURE MRNA	2.40395
			BIOCARTA CTL PATHWAY	2.39045
			BENPORATH MYC MAX TARGETS	2.381
			REACTOME HIV1 TRANSCRIPTION ELONGATION	2.37355
			OLSSON E2F3 TARGETS DN	2.36033
			KEGG AMINOACYL TRNA BIOSYNTHESIS	2.34757
			ROME INSULIN TARGETS IN MUSCLE UP	2.32446
			HEDENFALK BREAST CANCER BRCA1 VS BRCA2	2.32101
			REACTOME REGULATION OF GLUCOKINASE BY GLUCOKINASE REGULATORY PROTEIN	2.31233
			TONG INTERACT WITH PTTG1	2.30911
			TOYOTA TARGETS OF MIR34B AND MIR34C	2.29987
			MELLMAN TUT1 TARGETS UP	2.27975
			REACTOME TRANSPORT OF RIBONUCLEOPROTEINS INTO THE HOST NUCLEUS	2.27256
			MCCABE HOXC6 TARGETS CANCER DN	2.27225
			REACTOME FORMATION OF THE EARLY ELONGATION COMPLEX	2.26645
			CROONQUIST IL6 DEPRIVATION DN	2.25643
			BIOCARTA CLASSIC PATHWAY	2.24163
			SEIDEN MET SIGNALING	2.23927
			ITO PTTG1 TARGETS DN	2.23597
			MATTIOLI MGUS VS PCL	2.23092
			IVANOVA HEMATOPOIESIS INTERMEDIATE PROGENITOR	2.21716
			PUJANA BREAST CANCER WITH BRCA1 MUTATED UP	2.21263
			BORCZUK MALIGNANT MESOTHELIOMA DN	2.20401
			WEIGEL OXIDATIVE STRESS BY TBH AND H2O2	2.18867
			STEIN ESRRA TARGETS RESPONSIVE TO ESTROGEN UP	2.18166
			REACTOME BASE EXCISION REPAIR	2.17906
			MMS MOUSE LYMPH HIGH 4HRS UP	2.09643
			CHOI ATL STAGE PREDICTOR	2.08634
			BIOCARTA ACH PATHWAY	2.07823
			BIOCARTA TCAPOPTOSIS PATHWAY	2.07418
			RICKMAN TUMOR DIFFERENTIATED MODERATELY VS POORLY DN	2.06428
			RICKMAN TUMOR DIFFERENTIATED MODERATELY VS POORLY UP	2.06428
			REACTOME PEPTIDE LIGAND BINDING RECEPTORS	2.05315
			BIOCARTA TCYTOTOXIC PATHWAY	2.03548
			NOUZOVA TRETINOIN AND H4 ACETYLATION	2.01978
			REACTOME NRIF SIGNALS CELL DEATH FROM THE NUCLEUS	2.0123
			BANDRES RESPONSE TO CARMUSTIN WITHOUT MGMT 24HR DN	2.00621
			KEGG O GLYCAN BIOSYNTHESIS	-2.08504
			REACTOME TIE2 SIGNALING	-2.10852
			MAHADEVAN IMATINIB RESISTANCE UP	-2.13231
			YAUCH HEDGEHOG SIGNALING PARACRINE UP	-2.17796
			KYNG DNA DAMAGE BY 4NQO OR GAMMA RADIATION	-2.1928
			RUGO STRESS RESPONSE SUBSET F	-2.1928
			BERNARD PPAPDC1B TARGETS DN	-2.29866
			BIOCARTA EGFR SMRTE PATHWAY	-2.31843
			KEGG HEDGEHOG SIGNALING PATHWAY	-2.33058
			BIOCARTA MYOSIN PATHWAY	-2.34362
			TURJANSKI MAPK11 TARGETS	-2.35611
			SYED ESTRADIOL RESPONSE	-2.35938
			REACTOME RHO GTPASE CYCLE	-2.37733
			REACTOME SIGNALLING BY NGF	-2.39289
			TAKEDA TARGETS OF NUP98 HOXA9 FUSION 3D UP	-2.4203
			SHARMA PILOCYTIC ASTROCYTOMA LOCATION UP	-2.44443
			KEGG NON SMALL CELL LUNG CANCER	-2.4532
			DAZARD RESPONSE TO UV NHEK DN	-2.45566
			WAMUNYOKOLI OVARIAN CANCER GRADES 1 2 UP	-2.48238
			KEGG FC EPSILON RI SIGNALING PATHWAY	-2.51658
			ST INTEGRIN SIGNALING PATHWAY	-2.51915
			GRADE COLON VS RECTAL CANCER DN	-2.53015
			GARGALOVIC RESPONSE TO OXIDIZED PHOSPHOLIPIDS BLUE DN	-2.53023
			PARENT MTOR SIGNALING DN	-2.53047
			FIRESTEIN PROLIFERATION	-2.54354
			UDAYAKUMAR MED1 TARGETS UP	-2.54879
			SMID BREAST CANCER RELAPSE IN LUNG UP	-2.58162
			REACTOME TRAFFICKING OF AMPA RECEPTORS	-2.5956
			KEGG REGULATION OF ACTIN CYTOSKELETON	-2.5978
			REACTOME P38MAPK EVENTS	-2.5993
			SMID BREAST CANCER LUMINAL B UP	-2.59957
			KEGG CARDIAC MUSCLE CONTRACTION	-2.62373
			HAMAI APOPTOSIS VIA TRAIL UP	-2.6447
			DING LUNG CANCER EXPRESSION BY COPY NUMBER	-2.66056
			GEORGES TARGETS OF MIR192 AND MIR215	-2.66571
			JI RESPONSE TO FSH DN	-2.68098
			DAZARD UV RESPONSE CLUSTER G6	-2.70558
			GUENTHER GROWTH SPHERICAL VS ADHERENT UP	-2.71604
			KEGG BASAL CELL CARCINOMA	-2.71669
			REACTOME NUCLEAR EVENTS KINASE AND TRANSCRIPTION FACTOR ACTIVATION	-2.71786
			ACEVEDO METHYLATED IN LIVER CANCER DN	-2.72859
			REACTOME OTHER SEMAPHORIN INTERACTIONS	-2.77864
			YAUCH HEDGEHOG SIGNALING PARACRINE DN	-2.78179
			REACTOME NRAGE SIGNALS DEATH THROUGH JNK	-2.80381
			KEGG ALDOSTERONE REGULATED SODIUM REABSORPTION	-2.81991
			MULLIGHAN NPM1 SIGNATURE 3 DN	-2.83617
			BENPORATH PRC2 TARGETS	-2.84182
			BIOCARTA SPRY PATHWAY	-2.84492
			PAPASPYRIDONOS UNSTABLE ATEROSCLEROTIC PLAQUE DN	-2.85552
			BILD HRAS ONCOGENIC SIGNATURE	-2.85663
			REACTOME REGULATION OF RHEB GTPASE ACTIVITY BY AMPK	-2.86709
			SILIGAN BOUND BY EWS FLT1 FUSION	-2.91963
			REACTOME TRANSMISSION ACROSS CHEMICAL SYNAPSES	-2.93953
			KEGG OLFACTORY TRANSDUCTION	-2.94369
			GAL LEUKEMIC STEM CELL UP	-2.95645
			BOYLAN MULTIPLE MYELOMA D CLUSTER UP	-2.95875
			BARRIER COLON CANCER RECURRENCE DN	-2.98408
			ALCALAY AML BY NPM1 LOCALIZATION DN	-2.99922
			WANG HCP PROSTATE CANCER	-3.01357
			BIOCARTA PITX2 PATHWAY	-3.05898
			KONDO PROSTATE CANCER HCP WITH H3K27ME3	-3.06067
			HUANG DASATINIB RESISTANCE UP	-3.06419
			GENTILE UV RESPONSE CLUSTER D8	-3.06581
			ST ERK1 ERK2 MAPK PATHWAY	-3.07347
			ONDER CDH1 TARGETS 3 UP	-3.07839
			REACTOME NEURORANSMITTER RECEPTOR BINDING AND DOWNSTREAM TRANSMISSION IN THE POSTSYNAPTIC CELL	-3.08485
			KANG DOXORUBICIN RESISTANCE DN	-3.08619
			MOOTHA MITOCHONDRIA	-3.10521
			REACTOME G ALPHA 12 13 SIGNALLING EVENTS	-3.10766
			ELVIDGE HYPOXIA UP	-3.10811
			SENESE HDAC2 TARGETS UP	-3.15589
			ELVIDGE HIF1A AND HIF2A TARGETS DN	-3.16398
			CERVERA SDHB TARGETS 2	-3.17025
			VERHAAK AML WITH NPM1 MUTATED DN	-3.20754
			WAMUNYOKOLI OVARIAN CANCER LMP DN	-3.21053
			KEGG AXON GUIDANCE	-3.2118
			SIG IL4RECEPTOR IN B LYPHOCYTES	-3.22055
			AMIT SERUM RESPONSE 60 MCF10A	-3.26195
			SENESE HDAC3 TARGETS UP	-3.26271
			NAKAYAMA SOFT TISSUE TUMORS PCA2 UP	-3.27343
			ENGELMANN CANCER PROGENITORS DN	-3.31253
			REACTOME RAS ACTIVATION UOPN CA2 INFUX THROUGH NMDA RECEPTOR	-3.31362
			REACTOME CREB PHOSPHORYLATION THROUGH THE ACTIVATION OF CAMKII	-3.34769
			SENESE HDAC1 AND HDAC2 TARGETS UP	-3.35392
			BENPORATH ES WITH H3K27ME3	-3.36226
			KEGG DILATED CARDIOMYOPATHY	-3.41166
			KEGG GNRH SIGNALING PATHWAY	-3.42051
			PEREZ TP53 TARGETS	-3.42264
			XU HGF SIGNALING NOT VIA AKT1 48HR UP	-3.42918
			BIOCARTA KREB PATHWAY	-3.44146
			LIAO METASTASIS	-3.44489
			KEGG LONG TERM POTENTIATION	-3.4753
			SIG INSULIN RECEPTOR PATHWAY IN CARDIAC MYOCYTES	-3.48569
			ELVIDGE HIF1A TARGETS DN	-3.49394
			TONKS TARGETS OF RUNX1 RUNX1T1 FUSION HSC UP	-3.50212
			ZHOU INFLAMMATORY RESPONSE FIMA UP	-3.51314
			REACTOME DOWN STREAM SIGNAL TRANSDUCTION	-3.56726
			REACTOME IRS RELATED EVENTS	-3.56852
			RODRIGUES THYROID CARCINOMA ANAPLASTIC DN	-3.56925
			REACTOME MAP KINASES ACTIVATION IN TLR CASCADE	-3.58674
			BROWNE HCMV INFECTION 4HR UP	-3.61817
			LU TUMOR ENDOTHELIAL MARKERS UP	-3.63582
			BIOCARTA BIOPEPTIDES PATHWAY	-3.63794
			REACTOME MTOR SIGNALLING	-3.64727
			REACTOME ACTIVATED TAK1 MEDIATES P38 MAPK ACTIVATION	-3.66239
			VANTVEER BREAST CANCER BRCA1 DN	-3.69115
			KEGG MELANOGENESIS	-3.69529
			TURASHVILI BREAST NORMAL DUCTAL VS LOBULAR DN	-3.69788
			KEGG GLIOMA	-3.72477
			KEGG INSULIN SIGNALING PATHWAY	-3.79466
			REACTOME STRIATED MUSCLE CONTRACTION	-3.79685
			REACTOME CREB PHOPHORYLATION THROUGH THE ACTIVATION OF RAS	-3.8085
			REACTOME GLYCOGEN BREAKDOWN GLYCOGENOLYSIS	-3.81302
			MCCLUNG DELTA FOSB TARGETS 2WK	-3.85376
			LOPEZ MESOTHELIOMA SURVIVAL WORST VS BEST UP	-3.8966
			REACTOME ACTIVATION OF NMDA RECEPTOR UPON GLUTAMATE BINDING AND POSTSYNAPTIC EVENTS	-3.9158
			REACTOME GLUCONEOGENESIS	-3.92451
			REACTOME POST NMDA RECEPTOR ACTIVATION EVENTS	-3.93423
			CONCANNON APOPTOSIS BY EPOXOMICIN DN	-3.9391
			REACTOME REGULATION OF PYRUVATE DEHYDROGENASE COMPLEX	-3.96599
			BIOCARTA ALK PATHWAY	-4.01053
			BROWNE HCMV INFECTION 24HR DN	-4.02274
			BRUECKNER TARGETS OF MIRLET7A3 DN	-4.04776
			BEIER GLIOMA STEM CELL DN	-4.12093
			WONG ENDMETRIUM CANCER DN	-4.12412
			CREIGHTON ENDOCRINE THERAPY RESISTANCE 5	-4.12422
			BENPORATH SUZ12 TARGETS	-4.12576
			SENESE HDAC1 TARGETS DN	-4.14544
			KEGG CITRATE CYCLE TCA CYCLE	-4.16036
			STARK PREFRONTAL CORTEX 22Q11 DELETION UP	-4.16326
			MCCLUNG CREB1 TARGETS UP	-4.2062
			BERTUCCI MEDULLARY VS DUCTAL BREAST CANCER DN	-4.21487
			BIOCARTA CACAM PATHWAY	-4.21837
			LINDSTEDT DENDRITIC CELL MATURATION C	-4.23663
			REACTOME GLYCOLYSIS	-4.27064
			WU SILENCED BY METHYLATION IN BLADDER CANCER	-4.28163
			MASSARWEH TAMOXIFEN RESISTANCE UP	-4.29404
			REACTOME ACTIVATED AMPK STIMULATES FATTY ACID OXIDATION IN MUSCLE	-4.31263
			KEGG WNT SIGNALING PATHWAY	-4.39143
			VALK AML CLUSTER 11	-4.42975
			KEGG HYPERTROPHIC CARDIOMYOPATHY HCM	-4.44165
			BIOCARTA ETC PATHWAY	-4.496
			MOOTHA HUMAN MITODB 6 2002	-4.54885
			TSENG IRS1 TARGETS DN	-4.54914
			KANG IMMORTALIZED BY TERT DN	-4.6375
			STEIN ESRRA TARGETS UP	-4.64127
			ENK UV RESPONSE EPIDERMIS DN	-4.71524
			KENNY CTNNB1 TARGETS DN	-4.73605
			REACTOME PYRUVATE METABOLISM	-4.74828
			REACTOME ENERGY DEPENDENT REGULATION OF MTOR BY LKB1 AMPK	-4.83864
			REACTOME HEMOSTASIS	-4.86056
			DACOSTA UV RESPONSE VIA ERCC3 COMMON DN	-4.92415
			MOOTHA TCA	-4.98741
			REACTOME CITRIC ACID CYCLE	-5.00568
			REACTOME GLUCOSE METABOLISM	-5.06609
			BIOCARTA PGC1A PATHWAY	-5.06679
			SWEET LUNG CANCER KRAS DN	-5.149
			REACTOME REGULATION OF AMPK ACTIVITY VIA LKB1	-5.22748
			REACTOME FORMATION OF ATP BY CHEMIOSMOTIC COUPLING	-5.23326
			MOROSETTI FACIOSCAPULOHUMERAL MUSCULAR DISTROPHY UP	-5.24344
			DE YY1 TARGETS DN	-5.25206
			LEE NEURAL CREST STEM CELL UP	-5.2811
			LIU PROSTATE CANCER DN	-5.35093
			MANALO HYPOXIA UP	-5.38656
			WATANABE RECTAL CANCER RADIOTHERAPY RESPONSIVE DN	-5.40679
			IZADPANAH STEM CELL ADIPOSE VS BONE DN	-5.45821
			MCBRYAN PUBERTAL BREAST 4 5WK DN	-5.49748
			MARTORIATI MDM4 TARGETS FETAL LIVER DN	-5.71096
			RODWELL AGING KIDNEY NO BLOOD UP	-5.86376
			CERVERA SDHB TARGETS 1 UP	-5.88095
			KEGG HUNTINGTONS DISEASE	-5.94386
			DACOSTA UV RESPONSE VIA ERCC3 DN	-5.94953
			WOO LIVER CANCER RECURRENCE UP	-6.04502
			LIEN BREAST CARCINOMA METAPLASTIC	-6.10265
			PICCALUGA ANGIOIMMUNOBLASTIC LYMPHOMA UP	-6.11716
			WONG MITOCHONDRIA GENE MODULE	-6.13811
			LINDGREN BLADDER CANCER CLUSTER 2B	-6.20597
			KEGG ALZHEIMERS DISEASE	-6.24731
			SENESE HDAC1 AND HDAC2 TARGETS DN	-6.38604
			REACTOME CELL SURFACE INTERACTIONS AT THE VASCULAR WALL	-6.3895
			SUNG METASTASIS STROMA UP	-6.41258
			PETRETTO CARDIAC HYPERTROPHY	-6.54042
			MOOTHA PGC	-6.66005
			REN ALVEOLAR RHABDOMYOSARCOMA DN	-6.72175
			VERRECCHIA EARLY RESPONSE TO TGFB1	-6.73651
			SENGUPTA NASOPHARYNGEAL CARCINOMA UP	-6.78412
			REACTOME PYRUVATE METABOLISM AND TCA CYCLE	-6.81949
			DOUGLAS BMI1 TARGETS UP	-6.85679
			CROONQUIST STROMAL STIMULATION UP	-6.90103
			LINDGREN BLADDER CANCER HIGH RECURRENCE	-6.92018
			BERENJENO TRANSFORMED BY RHOA DN	-7.13068
			KAYO CALORIE RESTRICTION MUSCLE UP	-7.15956
			REACTOME INTEGRIN CELL SURFACE INTERACTIONS	-7.1911
			ROY WOUND BLOOD VESSEL UP	-7.2009
			CHIARADONNA NEOPLASTIC TRANSFORMATION KRAS DN	-7.28897
			KEGG OXIDATIVE PHOSPHORYLATION	-7.336
			REACTOME AXON GUIDANCE	-7.45066
			CROMER TUMORIGENESIS UP	-7.47536
			KINSEY TARGETS OF EWSR1 FLII FUSION DN	-7.48548
			KEGG PARKINSONS DISEASE	-8.04534
			CHARAFE BREAST CANCER LUMINAL VS MESENCHYMAL DN	-8.20539
			MOOTHA VOXPHOS	-8.27663
			CHANG POU5F1 TARGETS UP	-8.37571
			VECCHI GASTRIC CANCER ADVANCED VS EARLY UP	-8.8569
			GU PDEF TARGETS UP	-9.03585
			VANHARANTA UTERINE FIBROID UP	-9.08272
			REACTOME REGULATION OF INSULIN SECRETION	-9.19803
			REACTOME ELECTRON TRANSPORT CHAIN	-9.24057
			VERRECCHIA RESPONSE TO TGFB1 C2	-9.45617
			REACTOME NCAM SIGNALING FOR NEURITE OUT GROWTH	-9.62655
			TURASHVILI BREAST DUCTAL CARCINOMA VS LOBULAR NORMAL UP	-9.67855
			WILCOX PRESPONSE TO ROGESTERONE DN	-9.69904
			WANG SMARCE1 TARGETS UP	-9.8846
			REACTOME INTEGRATION OF ENERGY METABOLISM	-10.4172
			REACTOME GLUCOSE REGULATION OF INSULIN SECRETION	-10.5691
			URS ADIPOCYTE DIFFERENTIATION DN	-10.7119
			KEGG FOCAL ADHESION	-10.8144
			REACTOME NCAM1 INTERACTIONS	-10.8212
			YAO TEMPORAL RESPONSE TO PROGESTERONE CLUSTER 16	-11.3868
			SCHUETZ BREAST CANCER DUCTAL INVASIVE UP	-11.3882
			ONDER CDH1 TARGETS 2 UP	-11.9513
			CLASPER LYMPHATIC VESSELS DURING METASTASIS DN	-12.051
			REACTOME SIGNALING BY PDGF	-12.1448
			KEGG ECM RECEPTOR INTERACTION	-12.7457
			THUM MIR21 TARGETS HEART DISEASE UP	-14.1721
			TURASHVILI BREAST LOBULAR CARCINOMA VS LOBULAR NORMAL DN	-14.2843
			TURASHVILI BREAST DUCTAL CARCINOMA VS DUCTAL NORMAL UP	-14.9109
			TURASHVILI BREAST LOBULAR CARCINOMA VS DUCTAL NORMAL UP	-14.9601
			FARMER BREAST CANCER CLUSTER 5	-17.9745
