# Supplementary material for: Conserved and species-specific molecular denominators in mammalian skeletal muscle aging
Source: NPJ Aging Mech Dis. 2017 May 5;3:8. doi: 10.1038/s41514-017-0009-8 (PMC5460213; doi:10.1038/s41514-017-0009-8)
Supplement: Supplementary file 13 — Supplemental Table 5 [file 41514_2017_9_MOESM13_ESM.xls]

## Sheet: Upregulated O-Y
Upregulated pathways
O-Y
Elements only in Mice	Elements only in Rat	Elements only in Rhesus	Elements only in Human	Common elements in Mice and Rats	Common elements in Mice and Rhesus	Common elements in Mice, Rats and Rhesus	Common elements in Rats and Rhesus	Common elements in Mice, Rhesus and Human	Common elements in Mice, Rat, Rhesus, Human	Common elements in Rat, Rhesus and Human	Common elements in Rhesus and Human	Common elements in Mice and Human	Common elements in Mice, Rat and Human	Common elements in Rat and Human
5FU_RESIST_GASTRIC_UP	ADIP_DIFF_CLUSTER5	ADIPOCYTE_PPARG_UP	ABBUD_LIF_UP	BRCA1_SW480_UP	BRCA_ER_NEG	WIELAND_HEPATITIS_B_INDUCED	IGFR_IR_UP	CARIES_PULP_UP	JISON_SICKLECELL_DIFF	LEE_ACOX1_UP	ADIP_DIFF_CLUSTER4	BROWN_GRAN_MONO_DIFFERENTIATION	APPEL_IMATINIB_UP	BLEO_HUMAN_LYMPH_HIGH_4HRS_UP
ACHPATHWAY	AGUIRRE_PANCREAS_CHR19	ADIPOGENESIS_HMSC_CLASS3_UP	ADIPOCYTE_BRCA_UP	HYPOXIA_RCC_NOVHL_UP	CARIES_PULP_HIGH_UP			CLASSICPATHWAY		SANSOM_APC_LOSS5_UP	AGEING_KIDNEY_UP	GERY_CEBP_TARGETS	BRENTANI_REPAIR	CIS_RESIST_GASTRIC_UP
AGED_MOUSE_CEREBELLUM_UP	AMINOACYL_TRNA_BIOSYNTHESIS	BENNETT_SLE_UP	ADIPOGENESIS_HMSC_CLASS1_UP	MRNA_PROCESSING	COMPLEMENT_ACTIVATION_CLASSICAL			ICHIBA_GVHD			ATRIA_UP	HOHENKIRK_MONOCYTE_DEND_DN	MANALO_HYPOXIA_DN	DNA_DAMAGE_SIGNALING
AGED_MOUSE_CORTEX_DN	ASTIER_BCELL	BOQUEST_CD31PLUS_VS_CD31MINUS_UP	ADIPOGENESIS_HMSC_CLASS2_UP	RESISTANCE_XENOGRAFTS_UP	COMPPATHWAY			NADLER_OBESITY_UP			BOQUEST_CD31PLUS_VS_CD31MINUS_DN	MA_ATRA_EMP_UP	MRNA_PROCESSING_REACTOME	GALINDO_ACT_UP
AGED_MOUSE_HYPOTH_DN	ASTIER_FN_DIFF	DER_IFNA_UP	ADIP_DIFF_CLUSTER2	ROSS_MLL_FUSION	FLECHNER_KIDNEY_TRANSPLANT_REJECTION_UP						IRITANI_ADPROX_DN	NAKAJIMA_MCSMBP_MAST		HDACI_COLON_BUT24HRS_UP
AGED_MOUSE_MUSCLE_UP	BCRABL_HL60_CDNA_UP	DER_IFNB_UP	ADIP_DIFF_CLUSTER3	ROTH_HTERT_DIFF	RUTELLA_HEMATOGFSNDCS_DIFF						IRITANI_ADPROX_VASC	RUIZ_TENASCIN_TARGETS		HINATA_NFKB_UP
AGED_MOUSE_NEOCORTEX_UP	BRENTANI_DNA_METHYLATION_AND_MODIFICATION	DNA_POLYMERASE	ADIP_VS_FIBRO_DN								MENSE_HYPOXIA_UP	UVB_NHEK3_C1		HYPOXIA_FIBRO_UP
AGUIRRE_PANCREAS_CHR18	BROWN_MYELOID_PROLIF_AND_SELF_RENEWAL	HTERT_UP	ADIP_VS_PREADIP_DN								PARP_KO_UP			IDX_TSA_UP_CLUSTER1
AMINOSUGARS_METABOLISM	CHANG_SERUM_RESPONSE_UP	IFN_ALPHA_UP	AGED_RHESUS_UP								RUTELLA_HEPATGFSNDCS_UP			INOS_ALL_UP
BCNU_GLIOMA_MGMT_24HRS_DN	CMV_HCMV_TIMECOURSE_12HRS_UP	JISON_SICKLE_CELL	AGEING_BRAIN_UP								TGFBETA_ALL_UP			LI_FETAL_VS_WT_KIDNEY_DN
BLEO_MOUSE_LYMPH_LOW_24HRS_DN	CMV_HCMV_TIMECOURSE_4HRS_DN	JNK_DN	AGEING_KIDNEY_SPECIFIC_UP											MCALPAINPATHWAY
BUT_TSA_UP	CORDERO_KRAS_KD_VS_CONTROL_DN	NI2_MOUSE_UP	ALTERNATIVEPATHWAY											N_GLYCAN_BIOSYNTHESIS
BYSTRYKH_HSC_CIS_GLOCUS	DAVIES_MGUS_MM	PARK_RARALPHA_MOD	ALZHEIMERS_DISEASE_UP											PENG_GLUTAMINE_DN
CAMPTOTHECIN_PROBCELL_DN	E2F1_DNA_UP	RADAEVA_IFNA_UP	ALZHEIMERS_INCIPIENT_UP											RNAPATHWAY
CASPASEPATHWAY	ERM_KO_SERTOLI_DN	SANA_IFNG_ENDOTHELIAL_UP	ARAPPATHWAY											SERUM_FIBROBLAST_CELLCYCLE
CELL_CYCLE_CHECKPOINT	FERRANDO_CHEMO_RESPONSE_PATHWAY	TAKEDA_NUP8_HOXA9_10D_DN	ASTON_DEPRESSION_DN											ST_TUMOR_NECROSIS_FACTOR_PATHWAY
CELL_GROWTH_AND_OR_MAINTENANCE	FERRANDO_MLL_T_ALL_DN	TAKEDA_NUP8_HOXA9_8D_UP	ATMPATHWAY											TNFALPHA_4HRS_UP
CHEOK_HDMTX_UP	G1_TO_S_CELL_CYCLE_REACTOME	TARTE_MATURE_PC	BLEO_HUMAN_LYMPH_HIGH_24HRS_UP
CITED1_KO_HET_DN	GAMMA_ESR_OLD_UNREG	TGFBETA_C4_UP	BLEO_MOUSE_LYMPH_HIGH_24HRS_DN
CMV_HCMV_TIMECOURSE_24HRS_DN	GENOTOXINS_ALL_24HRS_REG		BRACX_UP
DAC_IFN_BLADDER_UP	GLUTATHIONE_METABOLISM		BRCA1_OVEREXP_DN
FATTY_ACID_METABOLISM	HCC_SURVIVAL_GOOD_VS_POOR_DN		BRCA2_BRCA1_UP
FERRANDO_TAL1_NEIGHBORS	HDACI_COLON_BUT16HRS_DN		BRCA_BRCA1_POS
GLYCEROLIPID_METABOLISM	HDACI_COLON_CLUSTER6		BREAST_CANCER_ESTROGEN_SIGNALING
GOLDRATH_CYTOLYTIC	HDACI_COLON_CUR2HRS_UP		BRENTANI_SIGNALING
HDACI_COLON_TSA2HRS_DN	HDACI_COLON_TSA_UP		CANCER_NEOPLASTIC_META_UP
HDACI_COLON_TSABUT_DN	HESS_HOXAANMEIS1_DN		CELL_ADHESION_MOLECULE_ACTIVITY
INSULIN_NIH3T3_UP	HESS_HOXAANMEIS1_UP		CELL_CYCLE
IRITANI_ADPROX_UP	HIPPOCAMPUS_DEVELOPMENT_PRENATAL		CELL_CYCLE_KEGG
LEE_TCELLS4_UP	HISTIDINE_METABOLISM		CELL_MOTILITY
LIAN_MYELOID_DIFF_GRANULE	HYPOPHYSECTOMY_RAT_UP		CELL_PROLIFERATION
LIZUKA_L1_GR_G1	INNEREAR_UP		CELL_SURFACE_RECEPTOR_LINKED_SIGNAL_TRANSDUCTION
LYSINE_DEGRADATION	INSULIN_ADIP_SENS_DN		CHANG_SERUM_RESPONSE_DN
MENSSEN_MYC_UP	JAIN_NEMO_DIFF		CHEN_HOXA5_TARGETS_UP
MUNSHI_MM_UP	KANNAN_P53_UP		CHEOK_MP_UP
P53GENES_ALL	MOREAUX_TACI_HI_IN_PPC_UP		CHESLER_BRAIN_NEURAL_HIGH_GENES
P53PATHWAY	MOREAUX_TACI_HI_VS_LOW_DN		CIS_RESIST_LUNG_UP
PENTOSE_AND_GLUCURONATE_INTERCONVERSIONS	NAKAJIMA_MCS_UP		CIS_XPC_DN
PORPHYRIN_AND_CHLOROPHYLL_METABOLISM	NKCELLSPATHWAY		CMV_8HRS_DN
SANSOM_APC_5_DN	ONE_CARBON_POOL_BY_FOLATE		CMV_HCMV_TIMECOURSE_14HRS_UP
SHIPP_DLBCL_CURED_DN	P21_MIDDLE_DN		CMV_HCMV_TIMECOURSE_6HRS_DN
STEMCELL_COMMON_DN	P27PATHWAY		CMV_HCMV_TIMECOURSE_ALL_UP
TAKEDA_NUP8_HOXA9_6H_UP	PARK_HSC_VS_MPP_DN		COCAINE_BRAIN_4WKS_UP
TPA_RESIST_EARLY_UP	PARP_KO_DN		CORTEX_ENRICHMENT_EARLY_UP
TRYPTOPHAN_METABOLISM	POMEROY_DESMOPLASIC_VS_CLASSIC_MD_DN		CXCR4PATHWAY
UVB_NHEK1_C1	PROTEASOME		DAC_CGI_BLADDER_UP
UVB_NHEK3_C2	PROTEASOME_DEGRADATION		DAC_FIBRO_UP
VERHAAK_AML_NPM1_MUT_VS_WT_UP	PROTEASOMEPATHWAY		DAC_PANC50_UP
WANG_MLL_CBP_VS_GMP_UP	RAY_P210_DIFF		DAC_PANC_UP
YANG_OSTECLASTS_SIG	RIBOSOMAL_PROTEINS		DIAB_NEPH_DN
ZHAN_MMPC_SIM_BC_AND_MM	RNA_TRANSCRIPTION_REACTOME		DNA_REPLICATION_REACTOME
	ROME_INSULIN_2F_UP		DNMT1_KO_UP
	SANA_TNFA_ENDOTHELIAL_UP		DORSAM_HOXA9_UP
	SERUM_FIBROBLAST_CORE_UP		DSRNA_UP
	ST_GA12_PATHWAY		ECMPATHWAY
	STEMCELL_COMMON_UP		EGFPATHWAY
	STEMCELL_EMBRYONIC_UP		EMT_UP
	STEMCELL_NEURAL_UP		ERKPATHWAY
	TRNA_SYNTHETASES		ESR_FIBROBLAST_DN
	TSA_HEPATOMA_UP		ET743_SARCOMA_48HRS_DN
	UCALPAINPATHWAY		ET743_SARCOMA_6HRS_UP
	UV_ESR_WS_UNREG		ET743_SARCOMA_72HRS_DN
	UVB_NHEK3_C7		FALT_BCLL_UP
	UVC_HIGH_D2_DN		FERRARI_4HPR_UP
	VEGF_MMMEC_3HRS_UP		FLECHNER_KIDNEY_TRANSPLANT_WELL_PBL_DN
	VHL_RCC_UP		FLOTHO_CASP8AP2_MRD_DIFF
	WALKER_MM_SNP_DIFF		FOSBPATHWAY
	WONG_IFNA_HCC_RESISTANT_VS_SENSITIVE_DN		GCRPATHWAY
	YU_CMYC_UP		GH_GHRHR_KO_6HRS_DN
	ZHAN_MM_CD138_CD2_VS_REST		H2O2_CSBDIFF_C2
			HALMOS_CEBP_UP
			HASLINGER_B_CLL_17P13
			HDACI_COLON_BUT2HRS_UP
			HDACI_COLON_BUT48HRS_UP
			HDACI_COLON_BUT_UP
			HDACI_COLON_CLUSTER9
			HDACI_COLON_SUL2HRS_UP
			HDACI_COLON_SUL_UP
			HDACI_COLON_TSA2HRS_UP
			HEARTFAILURE_VENTRICLE_DN
			HEATSHOCK_YOUNG_UP
			HIVNEFPATHWAY
			HOFMANN_MDS_CD34_LOW_RISK
			HTERT_DN
			HUMAN_CD34_ENRICHED_TRANSCRIPTION_FACTORS
			HYPERTROPHY_MODEL
			IDX_TSA_DN_CLUSTER1
			IDX_TSA_UP_CLUSTER2
			IGF1_NIH3T3_UP
			IL1RPATHWAY
			IL1_CORNEA_UP
			IL22BPPATHWAY
			IL6PATHWAY
			IL6_FIBRO_UP
			INSULIN_ADIP_INSENS_UP
			JECHLINGER_EMT_UP
			KNUDSEN_PMNS_UP
			LAIRPATHWAY
			LEE_MYC_TGFA_UP
			LEE_MYC_UP
			LEE_TCELLS2_UP
			LEI_MYB_REGULATED_GENES
			LIN_WNT_UP
			LIZUKA_L1_SM_G1
			LVAD_HEARTFAILURE_UP
			MENSE_HYPOXIA_APOPTOSIS_GENES
			METPATHWAY
			MPRPATHWAY
			MUNSHI_MM_VS_PCS_DN
			MYC_TARGETS
			NEMETH_TNF_UP
			NFKBPATHWAY
			NFKB_TARGET_REFERENCE
			NGFPATHWAY
			NGUYEN_KERATO_DN
			NTHIPATHWAY
			NUTT_GBN_VS_AO_DN
			NUTT_GBN_VS_AO_UP
			OLDONLY_FIBRO_UP
			OXSTRESS_BREASTCA_DN
			OXSTRESS_RPETWO_DN
			OXSTRESS_RPE_H2O2HNE_DN
			P53_SIGNALING
			PASSERINI_GROWTH
			PASSERINI_INFLAMMATION
			PASSERINI_OXIDATION
			PDGFPATHWAY
			PEART_HISTONE_DN
			PENG_LEUCINE_UP
			PMLPATHWAY
			POMEROY_DESMOPLASIC_VS_CLASSIC_MD_UP
			PROLIFERATION_GENES
			PROSTAGLANDIN_SYNTHESIS_REGULATION
			RELAPATHWAY
			REN_E2F1_TARGETS
			SANSOM_APC_LOSS4_UP
			SARCOMAS_HISTIOCYTOMA_UP
			SARCOMAS_SCHWANNOMA_UP
			SARCOMAS_SYNOVIAL_DN
			SELENOAMINO_ACID_METABOLISM
			SERUM_FIBROBLAST_CORE_DN
			SHEPARD_BMYB_MORPHOLINO_UP
			SHEPARD_CELL_PROLIFERATION
			SMITH_HTERT_UP
			SODDPATHWAY
			STAT3PATHWAY
			STEMCELL_HEMATOPOIETIC_UP
			STRESS_ARSENIC_SPECIFIC_UP
			STRESS_TPA_SPECIFIC_UP
			ST_DIFFERENTIATION_PATHWAY_IN_PC12_CELLS
			TAKEDA_NUP8_HOXA9_6H_DN
			TARTE_PC
			TGFBETA_LATE_UP
			TGFBPATHWAY
			TNFALPHA_ADIP_UP
			TNFALPHA_ALL_UP
			TNFA_NFKB_DEP_UP
			TOLLPATHWAY
			TPA_SENS_MIDDLE_UP
			TSADAC_HYPOMETH_HYPERAC_OVCA_UP
			TSADAC_HYPOMETH_OVCA_UP
			TSADAC_RKOSILENT_UP
			UEDA_MOUSE_SCN
			UNDERHILL_PROLIFERATION
			UVB_NHEK1_C3
			UVB_NHEK1_C4
			UVB_NHEK1_C6
			UVB_NHEK1_DN
			UVB_NHEK2_DN
			UVB_NHEK3_ALL
			UVB_NHEK3_C3
			UVB_NHEK4_6HRS_UP
			UVB_SCC_DN
			UVC_HIGH_D6_DN
			UVC_TTD_4HR_DN
			UVC_XPCS_4HR_DN
			VANTVEER_BREAST_OUTCOME_GOOD_VS_POOR_DN
			VIPPATHWAY
			WONG_IFNA_HCC_RESISTANT_VS_SENSITIVE_UP
			YAGI_AML_PROGNOSIS
			YAGI_AML_PROG_ASSOC
			ZHAN_MMPC_EARLYVS
			ZHAN_MMPC_SIMAL
			ZHAN_TONSIL_PCBC
			ZUCCHI_EPITHELIAL_DN
			ZUCCHI_EPITHELIAL_UP

## Sheet: Upregulated M-Y
Upregulated pathways
M-Y
Elements only in Mice	Elements only in Rat	Elements only in Rhesus	Elements only in Human	Common elements in Mice and Rats	Common elements in Mice and Rhesus	Common elements in Mice, Rats and Rhesus	Common elements in Rats and Rhesus	Common elements in Mice, Rhesus and Human	Common elements in Mice, Rat, Rhesus, Human	Common elements in Rat, Rhesus and Human	Common elements in Rhesus and Human	Common elements in Mice and Human	Common elements in Mice, Rat and Human	Common elements in Rat and Human
AGED_MOUSE_CEREBELLUM_UP	ADIPOCYTE_PPARG_UP	ATRIA_UP	ABBUD_LIF_UP	INNEREAR_UP	COMPLEMENT_ACTIVATION_CLASSICAL	WIELAND_HEPATITIS_B_INDUCED	LEE_ACOX1_UP	CLASSICPATHWAY			BOQUEST_CD31PLUS_VS_CD31MINUS_UP	FATTY_ACID_METABOLISM		ADIP_DIFF_CLUSTER2
AGED_MOUSE_HYPOTH_DN	AGED_MOUSE_HYPOTH_UP	BCNU_GLIOMA_NOMGMT_48HRS_UP	ABRAHAM_AL_VS_MM_UP	NAKAJIMA_MCSMBP_MAST	COMPPATHWAY		PARP_KO_UP				IRITANI_ADPROX_VASC	HOHENKIRK_MONOCYTE_DEND_DN		BLEO_HUMAN_LYMPH_HIGH_4HRS_UP
BCNU_GLIOMA_MGMT_24HRS_DN	AGUIRRE_PANCREAS_CHR19	BIOSYNTHESIS_OF_STEROIDS	AD12_24HRS_DN	ROSS_MLL_FUSION			TARTE_MATURE_PC				LDLPATHWAY	ICHIBA_GVHD		BYSTRYKH_HSC_BRAIN_CIS_GLOCUS
BENNETT_SLE_UP	ALZHEIMERS_DISEASE_DN	CELL_SURFACE_RECEPTOR_LINKED_SIGNAL_TRANSDUCTION	ADDYA_K562_HEMIN_TREATMENT				VEGF_MMMEC_3HRS_UP					PORPHYRIN_AND_CHLOROPHYLL_METABOLISM		DAC_PANC50_UP
BRENTANI_DEATH	APPEL_IMATINIB_UP	FLECHNER_KIDNEY_TRANSPLANT_REJECTION_UP	ADIP_DIFF_CLUSTER3									RESISTANCE_XENOGRAFTS_UP		ELECTRON_TRANSPORTER_ACTIVITY
CASPASEPATHWAY	ARFPATHWAY	GH_EXOGENOUS_ALL_UP	ADIP_VS_FIBRO_DN											ET743_SARCOMA_UP
CELL_GROWTH_AND_OR_MAINTENANCE	BCNU_GLIOMA_MGMT_48HRS_DN	IRITANI_ADPROX_DN	ADIP_VS_FIBRO_UP											FLECHNER_KIDNEY_TRANSPLANT_REJECTION_DN
CHEOK_HDMTX_UP	BETA_ALANINE_METABOLISM	NI2_MOUSE_UP	ADIP_VS_PREADIP_DN											GALINDO_ACT_UP
CMV_HCMV_6HRS_DN	BLEO_MOUSE_LYMPH_LOW_24HRS_DN	PARK_RARALPHA_MOD	ADIP_VS_PREADIP_UP											GAY_YY1_UP
CMV_HCMV_TIMECOURSE_1HR_DN	BRCA1_SW480_UP	RADAEVA_IFNA_UP	AGEING_BRAIN_DN											HIPPOCAMPUS_DEVELOPMENT_POSTNATAL
CMV_HCMV_TIMECOURSE_24HRS_DN	BYSTRYKH_HSC_BRAIN_TRANS_GLOCUS	RHOPATHWAY	AGEING_KIDNEY_SPECIFIC_DN											HUMAN_MITODB_6_2002
CMV_UV-CMV_COMMON_HCMV_6HRS_DN	CALRES_RHESUS_DN	ROTH_HTERT_UP	AGPCRPATHWAY											HYPOXIA_FIBRO_UP
DAVIES_MGUS_MM	CANTHARIDIN_DN	TAKEDA_NUP8_HOXA9_10D_DN	AGUIRRE_PANCREAS_CHR8											IDX_TSA_UP_CLUSTER5
FERRANDO_TAL1_NEIGHBORS	CARBON_FIXATION	TAKEDA_NUP8_HOXA9_8D_UP	ALZHEIMERS_DISEASE_UP											IDX_TSA_UP_CLUSTER6
GERY_CEBP_TARGETS	CELL_ADHESION_RECEPTOR_ACTIVITY	WNT_TARGETS	AMINOACYL_TRNA_BIOSYNTHESIS											INOS_ALL_DN
GLYCINE_SERINE_AND_THREONINE_METABOLISM	CHANG_SERUM_RESPONSE_UP		BOTULINPATHWAY											LVAD_HEARTFAILURE_UP
GOLDRATH_CYTOLYTIC	CHAUHAN_2ME2		BRCA1_OVEREXP_DN											MUNSHI_MM_UP
INSULIN_ADIP_SENS_DN	CIRCADIAN_EXERCISE		BRCA2_BRCA1_UP											MUNSHI_MM_VS_PCS_UP
IRITANI_ADPROX_UP	CIS_RESIST_LUNG_DN		BRCA_PROGNOSIS_POS											PENG_GLUTAMINE_DN
LIZUKA_L1_GR_G1	CMV_HCMV_TIMECOURSE_12HRS_UP		BRENTANI_CYTOSKELETON											PGC
LVAD_HEARTFAILURE_DN	CMV_HCMV_TIMECOURSE_24HRS_UP		BRENTANI_SIGNALING											SANA_TNFA_ENDOTHELIAL_UP
P21_P53_ANY_DN	COLLER_MYC_DN		BROWN_GRAN_MONO_DIFFERENTIATION											SHEPARD_CRASH_AND_BURN_MUT_VS_WT_UP
PENTOSE_AND_GLUCURONATE_INTERCONVERSIONS	EGF_HDMEC_UP		C21_STEROID_HORMONE_METABOLISM											TNFALPHA_ALL_UP
RUIZ_TENASCIN_TARGETS	ELECTRON_TRANSPORT_CHAIN		CALCINEURIN_NF_AT_SIGNALING											VENTRICLES_UP
SMITH_HTERT_DN	ETCPATHWAY		CARIES_PULP_DN
STEMCELL_COMMON_DN	FATTY_ACID_DEGRADATION		CARM1PATHWAY
TAKEDA_NUP8_HOXA9_6H_UP	FLECHNER_KIDNEY_TRANSPLANT_WELL_PBL_UP		CARM_ERPATHWAY
TRYPTOPHAN_METABOLISM	FLOTHO_CASP8AP2_MRD_DIFF		CDMACPATHWAY
YANG_OSTECLASTS_SIG	FMLPPATHWAY		CELL_CYCLE_ARREST
	FRASOR_ER_DN		CFTRPATHWAY
	GCRPATHWAY		CHEOK_MP_DN
	GENOTOXINS_ALL_24HRS_REG		CIS_RESIST_LUNG_UP
	GH_EXOGENOUS_ANY_DN		CITRATE_CYCLE_TCA_CYCLE
	GH_EXOGENOUS_LATE_DN		CMV_24HRS_UP
	GH_HYPOPHYSECTOMY_RAT_DN		CMV_ALL_UP
	GLUCONEOGENESIS		CMV_HCMV_TIMECOURSE_14HRS_UP
	GLUTATHIONE_METABOLISM		CREBPATHWAY
	GLYCOLYSIS		CREB_BRAIN_8WKS_DN
	GLYCOLYSIS_AND_GLUCONEOGENESIS		CROMER_HYPOPHARYNGEAL_MET_VS_NON_DN
	GNATENKO_PLATELET		CROONQUIST_RAS_STROMA_UP
	GNATENKO_PLATELET_UP		DAC_CGI_BLADDER_UP
	HBX_HEP_DN		DAC_PANC_UP
	HCC_SURVIVAL_GOOD_VS_POOR_DN		DER_IFNG_UP
	HDACI_COLON_CUR_UP		DIAB_NEPH_UP
	HDACI_COLON_CUR2HRS_UP		DNMT1_KO_UP
	HDACI_COLON_CUR48HRS_UP		DORSAM_HOXA9_DN
	HIPPOCAMPUS_DEVELOPMENT_PRENATAL		DREAMPATHWAY
	HOUSTIS_ROS		DRUG_RESISTANCE_AND_METABOLISM
	HYPOPHYSECTOMY_RAT_UP		EGFPATHWAY
	HYPOXIA_RCC_NOVHL_UP		ELONGINA_KO_UP
	HYPOXIA_REG_UP		EMT_DN
	IDX_TSA_UP_CLUSTER1		ESR_FIBROBLAST_DN
	IFN_BETA_GLIOMA_DN		ET743_SARCOMA_6HRS_UP
	IGF_VS_PDGF_UP		ET743_SARCOMA_72HRS_UP
	IL6_SCAR_FIBRO_DN		FALT_BCLL_UP
	INOSITOL_METABOLISM		FCER1PATHWAY
	JISON_SICKLECELL_DIFF		FERNANDEZ_MYC_TARGETS
	LEE_CIP_DN		FERRANDO_CHEMO_RESPONSE_PATHWAY
	LEE_DENA_DN		FERRARI_4HPR_UP
	LIZUKA_G2_GR_G3		FRASOR_ER_UP
	LIZUKA_L0_SM_L1		FREEPATHWAY
	METHANE_METABOLISM		GABAPATHWAY
	MITOCHONDRIA		GAMMA_UNIQUE_FIBRO_DN
	MITOCHONDRIAL_FATTY_ACID_BETAOXIDATION		GLUTAMATE_METABOLISM
	MOOTHA_VOXPHOS		G_PROTEIN_SIGNALING
	MYOD_BRG1_UP		HADDAD_HPCLYMPHO_ENRICHED
	MYOD_NIH3T3_UP		HADDAD_HSC_CD10_UP
	NADLER_OBESITY_DN		HALMOS_CEBP_UP
	NAKAJIMA_MCS_UP		HCC_SURVIVAL_GOOD_VS_POOR_UP
	NING_COPD_UP		HDACI_COLON_BUT24HRS_UP
	OXIDATIVE_PHOSPHORYLATION		HDACI_COLON_BUT2HRS_UP
	P21_MIDDLE_DN		HDACI_COLON_BUT48HRS_UP
	PARK_HSC_VS_MPP_DN		HDACI_COLON_BUT_UP
	PARK_MSCS_BOTH		HDACI_COLON_CUR12HRS_UP
	PASSERINI_COMPLEMENT		HDACI_COLON_TSA2HRS_UP
	PENG_LEUCINE_DN		HDACI_COLON_TSABUT_UP
	PENG_RAPAMYCIN_DN		HDACI_COLON_TSA_UP
	PENTOSE_PHOSPHATE_PATHWAY		HEARTFAILURE_ATRIA_UP
	PHENYLALANINE_METABOLISM		HEARTFAILURE_VENTRICLE_DN
	PLATELET_EXPRESSED		HEMATOPOESIS_RELATED_TRANSCRIPTION_FACTORS
	POMEROY_DESMOPLASIC_VS_CLASSIC_MD_DN		HESS_HOXAANMEIS1_DN
	POMEROY_DESMOPLASIC_VS_CLASSIC_MD_UP		HESS_HOXAANMEIS1_UP
	POMEROY_MD_TREATMENT_GOOD_VS_POOR_DN		HOFMANN_MDS_CD34_LOW_RISK
	PROPANOATE_METABOLISM		HPV31_UP
	PROSTAGLANDIN_AND_LEUKOTRIENE_METABOLISM		HSIAO_LIVER_SPECIFIC_GENES
	PROSTAGLANDIN_SYNTHESIS_REGULATION		HUMAN_TISSUE_TESTIS
	PROTEASOME		IDX_TSA_UP_CLUSTER4
	PROTEASOME_DEGRADATION		IL1_CORNEA_UP
	PROTEASOMEPATHWAY		IL6PATHWAY
	PYRUVATE_METABOLISM		JECHLINGER_EMT_DN
	RASPATHWAY		KENNY_WNT_DN
	REDUCTIVE_CARBOXYLATE_CYCLE_CO2_FIXATION		KLEIN_PEL_UP
	RIBOSOMAL_PROTEINS		KNUDSEN_PMNS_UP
	ROME_INSULIN_2F_UP		KREBPATHWAY
	ROS_MOUSE_AORTA_UP		LAL_KO_3MO_UP
	SCHURINGA_STAT5A_UP		LEE_MYC_TGFA_UP
	SHIPP_DLBCL_CURED_UP		LEE_MYC_UP
	ST_DICTYOSTELIUM_DISCOIDEUM_CAMP_CHEMOTAXIS_PATHWAY		LIZUKA_G1_GR_G2
	STRIATED_MUSCLE_CONTRACTION		LI_FETAL_VS_WT_KIDNEY_DN
	TAVOR_CEBP_DN		MALATEXPATHWAY
	TNFALPHA_4HRS_UP		MANALO_HYPOXIA_DN
	TPA_RESIST_EARLY_DN		MAPKPATHWAY
	TSA_HEPATOMA_UP		MCALPAINPATHWAY
	UBIQUINONE_BIOSYNTHESIS		MENSE_HYPOXIA_APOPTOSIS_GENES
	UVB_NHEK1_C1		MENSE_HYPOXIA_TRANSPORTER_GENES
	UVB_NHEK1_UP		METPATHWAY
	UVB_NHEK2_UP		MPRPATHWAY
	UVB_NHEK3_C1		NEMETH_TNF_UP
	UVB_SCC_UP		NGUYEN_KERATO_DN
	UVC_HIGH_D2_DN		NO1PATHWAY
	UVC_LOW_ALL_UP		NTHIPATHWAY
	VEGF_HUVEC_UP		NUCLEAR_RECEPTORS
	VHL_RCC_UP		OVARIAN_INFERTILITY_GENES
	WALKER_MM_SNP_DIFF		OXSTRESS_RPE_H2O2HNE_DN
	WALLACE_JAK2_DIFF		P53GENES_ALL
			PANTOTHENATE_AND_COA_BIOSYNTHESIS
			PASSERINI_INFLAMMATION
			PASSERINI_OXIDATION
			PASSERINI_TRANSCRIPTION
			PDGF_ES_UP
			PEART_HISTONE_DN
			PELP1PATHWAY
			PENG_GLUTAMINE_UP
			PENG_LEUCINE_UP
			PGC1APATHWAY
			PHOSPHATIDYLINOSITOL_SIGNALING_SYSTEM
			PHOTOSYNTHESIS
			PLCEPATHWAY
			PPARAPATHWAY
			PPARGPATHWAY
			PROLIFERATION_GENES
			REFRACTORY_GASTRIC_UP
			REOVIRUS_HEK293_DN
			RETT_DN
			RORIE_ES_PNET_UP
			ROS
			RUTELLA_HEMATOGFSNDCS_DIFF
			SANSOM_APC_LOSS4_UP
			SARCOMAS_SCHWANNOMA_UP
			SELENOAMINO_ACID_METABOLISM
			SERUM_FIBROBLAST_CORE_DN
			SHEPARD_BMYB_MORPHOLINO_UP
			SIG_BCR_SIGNALING_PATHWAY
			SIG_IL4RECEPTOR_IN_B_LYPHOCYTES
			SIG_PIP3_SIGNALING_IN_CARDIAC_MYOCTES
			STAEGE_EFTS_UP
			STARCH_AND_SUCROSE_METABOLISM
			STAT3PATHWAY
			STEMCELL_HEMATOPOIETIC_UP
			STRESS_ARSENIC_SPECIFIC_UP
			STRESS_IONIZING_SPECIFIC_UP
			ST_B_CELL_ANTIGEN_RECEPTOR
			ST_DIFFERENTIATION_PATHWAY_IN_PC12_CELLS
			ST_G_ALPHA_I_PATHWAY
			ST_INTERFERON_GAMMA_PATHWAY
			TAKEDA_NUP8_HOXA9_16D_DN
			TGZ_ADIP_UP
			TOLLPATHWAY
			TPA_RESIST_MIDDLE_UP
			TPA_SENS_LATE_UP
			TPA_SENS_MIDDLE_UP
			TRNA_SYNTHETASES
			TSADAC_HYPERMETH_OVCA_UP
			TSA_PANC50_UP
			TSP1PATHWAY
			UVB_NHEK1_C6
			UVB_NHEK1_DN
			UVB_NHEK3_ALL
			UVB_NHEK3_C3
			UVC_HIGH_ALL_DN
			UVC_HIGH_D4_DN
			UVC_TTD-XPCS_COMMON_UP
			UVC_XPCS_4HR_DN
			VALINE_LEUCINE_AND_ISOLEUCINE_DEGRADATION
			VEGF_HUVEC_30MIN_UP
			VIPPATHWAY
			VOBESITYPATHWAY
			WANG_HOXA9_VS_MEIS1_UP
			WANG_MLL_CBP_VS_GMP_DN
			WELCSH_BRCA_DN
			WONG_IFNA_HCC_RESISTANT_VS_SENSITIVE_DN
			YAGI_AML_PROGNOSIS
			YEN_MYC_MUT

## Sheet: Upregulated O-M
Upregulated pathways
O-M
Elements only in Mice	Elements only in Rat	Elements only in Rhesus	Elements only in Human	Common elements in Mice and Rats	Common elements in Mice and Rhesus	Common elements in Mice, Rats and Rhesus	Common elements in Rats and Rhesus	Common elements in Mice, Rhesus and Human	Common elements in Mice, Rat, Rhesus, Human	Common elements in Rat, Rhesus and Human	Common elements in Rhesus and Human	Common elements in Mice and Human	Common elements in Mice, Rat and Human	Common elements in Rat and Human
5FU_RESIST_GASTRIC_UP	ADIP_DIFF_CLUSTER5	ADIPOGENESIS_HMSC_CLASS3_UP	ABRAHAM_MM_VS_AL_UP	DAC_IFN_BLADDER_UP	ICHIBA_GVHD	BRENTANI_REPAIR	BENNETT_SLE_UP	BRCA_ER_NEG		IGFR_IR_UP	ADIP_DIFF_CLUSTER4	APPEL_IMATINIB_UP	MRNA_PROCESSING	CHEN_HOXA5_TARGETS_UP
ACHPATHWAY	AGED_MOUSE_HIPPOCAMPUS_MULTI_UP	ADIPOGENESIS_HMSC_CLASS5_UP	ADIPOGENESIS_HMSC_CLASS1_UP	ROTH_HTERT_DIFF	RUTELLA_HEMATOGFSNDCS_DIFF		CMV_HCMV_TIMECOURSE_20HRS_UP	CARIES_PULP_HIGH_UP		SANSOM_APC_LOSS5_UP	AGEING_KIDNEY_UP	CLASSICPATHWAY	MRNA_PROCESSING_REACTOME	CMV_HCMV_TIMECOURSE_6HRS_DN
AGED_MOUSE_CEREBELLUM_UP	AMINOACYL_TRNA_BIOSYNTHESIS	ALZHEIMERS_DISEASE_DN	ADIP_HUMAN_DN		WIELAND_HEPATITIS_B_INDUCED		E2F1_DNA_UP	CARIES_PULP_UP			ALZHEIMERS_DISEASE_UP	NAKAJIMA_MCSMBP_MAST		G1_TO_S_CELL_CYCLE_REACTOME
AGED_MOUSE_HYPOTH_DN	BIOSYNTHESIS_OF_STEROIDS	BASSO_REGULATORY_HUBS	AGED_RHESUS_UP				GALE_FLT3ANDAPL_UP	FLECHNER_KIDNEY_TRANSPLANT_REJECTION_UP			BOQUEST_CD31PLUS_VS_CD31MINUS_DN	NEMETH_TNF_UP		HINATA_NFKB_UP
AGED_MOUSE_NEOCORTEX_UP	BRCA2_BRCA1_DN	DER_IFNA_UP	AGEING_KIDNEY_SPECIFIC_UP				MOREAUX_TACI_HI_IN_PPC_UP	JISON_SICKLECELL_DIFF			CIS_XPC_DN	UVB_NHEK3_C1		INOS_ALL_UP
BLEO_MOUSE_LYMPH_LOW_24HRS_DN	BRENTANI_DNA_METHYLATION_AND_MODIFICATION	DER_IFNB_UP	AGUIRRE_PANCREAS_CHR1				STEMCELL_COMMON_UP				CMV_HCMV_TIMECOURSE_ALL_DN			LI_FETAL_VS_WT_KIDNEY_DN
BROWN_GRAN_MONO_DIFFERENTIATION	BRENTANI_TRANSPORT_OF_VESICLES	EIF4PATHWAY	ALZHEIMERS_INCIPIENT_UP				STEMCELL_EMBRYONIC_UP				DIAB_NEPH_DN			SERUM_FIBROBLAST_CELLCYCLE
BUT_TSA_UP	BROWN_MYELOID_PROLIF_AND_SELF_RENEWAL	FLECHNER_KIDNEY_TRANSPLANT_WELL_UP	ARAPPATHWAY				STEMCELL_NEURAL_UP				ET743_SARCOMA_48HRS_DN			TGFBETA_LATE_UP
BYSTRYKH_HSC_CIS_GLOCUS	BYSTROM_IL5_DN	GENOTOXINS_24HRS_DISCR	ARFPATHWAY								ET743_SARCOMA_DN
CAMPTOTHECIN_PROBCELL_DN	CIS_RESIST_GASTRIC_UP	HDACI_COLON_CUR16HRS_DN	AS3_FIBRO_C1								LIZUKA_L1_SM_G1
CASPASEPATHWAY	CMV_HCMV_TIMECOURSE_10HRS_DN	HDACI_COLON_TSA_DN	AS3_FIBRO_C2								MENSE_HYPOXIA_APOPTOSIS_GENES
CELL_GROWTH_AND_OR_MAINTENANCE	CMV_HCMV_TIMECOURSE_10HRS_UP	HSC_MATURE_FETAL	ASTON_DEPRESSION_DN								NGUYEN_KERATO_DN
CHEOK_HDMTX_UP	CMV_HCMV_TIMECOURSE_4HRS_DN	HTERT_UP	ATRBRCAPATHWAY								PROTEASOMEPATHWAY
CITED1_KO_HET_DN	CMV_IE86_UP	IFN_ALPHA_UP	ATRIA_UP								TGFBETA_ALL_UP
COMPLEMENT_ACTIVATION_CLASSICAL	CORDERO_KRAS_KD_VS_CONTROL_DN	JISON_SICKLE_CELL	BLEO_HUMAN_LYMPH_HIGH_24HRS_UP								TGFBETA_C4_UP
COMPPATHWAY	DNA_DAMAGE_SIGNALING	JNK_DN	BLEO_MOUSE_LYMPH_HIGH_24HRS_DN
FATTY_ACID_METABOLISM	DNA_POLYMERASE	KNUDSEN_PMNS_DN	BRCA1_OVEREXP_DN
FERRANDO_TAL1_NEIGHBORS	ERM_KO_SERTOLI_DN	MENSE_HYPOXIA_UP	BRCA1_SW480_UP
GERY_CEBP_TARGETS	GLYCEROPHOSPHOLIPID_METABOLISM	NADLER_OBESITY_UP	BRCA_BRCA1_POS
GLYCEROLIPID_METABOLISM	GLYCINE_SERINE_AND_THREONINE_METABOLISM	NOUZOVA_CPG_H4_UP	BREAST_CANCER_ESTROGEN_SIGNALING
GOLDRATH_CYTOLYTIC	HDACI_COLON_SUL30MIN_DN	OLD_FIBRO_DN	BRENTANI_CELL_ADHESION
HDACI_COLON_TSA2HRS_DN	HDACI_COLON_TSA48HRS_UP	POD1_KO_DN	BRENTANI_DEATH
HDACI_COLON_TSABUT_DN	HESS_HOXAANMEIS1_DN	RASPATHWAY	CANCER_NEOPLASTIC_META_UP
HOHENKIRK_MONOCYTE_DEND_DN	HESS_HOXAANMEIS1_UP	RCC_NL_UP	CANCER_UNDIFFERENTIATED_META_UP
HYPOXIA_RCC_NOVHL_UP	HSC_EARLYPROGENITORS_ADULT	ROME_INSULIN_2F_UP	CELL_CYCLE
INSULIN_NIH3T3_UP	HSC_EARLYPROGENITORS_FETAL	RUTELLA_HEPATGFSNDCS_UP	CELL_CYCLE_KEGG
IRITANI_ADPROX_UP	HSC_EARLYPROGENITORS_SHARED	SANA_IFNG_ENDOTHELIAL_UP	CELL_MOTILITY
LEE_TCELLS4_UP	IDX_TSA_DN_CLUSTER6	STEMCELL_HEMATOPOIETIC_UP	CELL_PROLIFERATION
LIAN_MYELOID_DIFF_GRANULE	JAIN_NEMO_DIFF	TGFBETA_EARLY_UP	CELL_SURFACE_RECEPTOR_LINKED_SIGNAL_TRANSDUCTION
LYSINE_DEGRADATION	KAMMINGA_EZH2_TARGETS	UVC_HIGH_ALL_DN	CHANG_SERUM_RESPONSE_UP
MANALO_HYPOXIA_DN	KANNAN_P53_UP	UVC_LOW_ALL_DN	CMV_24HRS_DN
MA_ATRA_EMP_UP	MOREAUX_TACI_HI_VS_LOW_DN	UVC_TTD-XPCS_COMMON_DN	CMV_ALL_DN
MENSSEN_MYC_UP	MOUSE_TISSUE_TESTIS	UVC_TTD_4HR_DN	CMV_HCMV_TIMECOURSE_14HRS_UP
MUNSHI_MM_UP	NF90_UP	UVC_TTD_ALL_DN	CORTEX_ENRICHMENT_EARLY_UP
P53GENES_ALL	OKUMURA_MC_LPS	UVC_XPCS_4HR_DN	CXCR4PATHWAY
P53PATHWAY	ONE_CARBON_POOL_BY_FOLATE	UVC_XPCS_8HR_DN	DISTECHE_XINACTIVATED_GENES
PENTOSE_AND_GLUCURONATE_INTERCONVERSIONS	PARP_KO_DN	UVC_XPCS_ALL_DN	DNA_REPLICATION_REACTOME
RESISTANCE_XENOGRAFTS_UP	PASSERINI_IMMUNE	VHL_NORMAL_UP	DORSAM_HOXA9_UP
ROSS_MLL_FUSION	PITUITARY_FETAL_DN	WERNER_FIBRO_DN	DSRNA_DN
SANSOM_APC_5_DN	RNA_TRANSCRIPTION_REACTOME	XU_ATRA_DN	ECMPATHWAY
SHIPP_DLBCL_CURED_DN	SODDPATHWAY		EMT_UP
STEMCELL_COMMON_DN	ST_GA12_PATHWAY		ERYTHPATHWAY
TAKEDA_NUP8_HOXA9_6H_UP	ST_TUMOR_NECROSIS_FACTOR_PATHWAY		ET743_SARCOMA_72HRS_DN
TPA_RESIST_EARLY_UP	TRNA_SYNTHETASES		FIBRINOLYSISPATHWAY
UVB_NHEK1_C1	UVB_NHEK1_C6		FLOTHO_CASP8AP2_MRD_DIFF
UVB_NHEK3_C2	UVB_NHEK3_C4		G2PATHWAY
VERHAAK_AML_NPM1_MUT_VS_WT_UP	VEGFPATHWAY		GH_GHRHR_KO_6HRS_DN
WANG_MLL_CBP_VS_GMP_UP	WELCSH_BRCA_UP		GSK3PATHWAY
ZHAN_MMPC_SIM_BC_AND_MM	WONG_IFNA_HCC_RESISTANT_VS_SENSITIVE_DN		H2O2_CSBDIFF_C2
ZHAN_MM_CD1_VS_CD2_UP	YU_CMYC_UP		HCC_SURVIVAL_GOOD_VS_POOR_DN
	ZHAN_MM_CD138_CD2_VS_REST		HDACI_COLON_CLUSTER7
			HDACI_COLON_CURSUL_UP
			HDACI_COLON_SUL2HRS_DN
			HEATSHOCK_YOUNG_UP
			HTERT_DN
			HYPERTROPHY_MODEL
			IDX_TSA_DN_CLUSTER3
			IDX_TSA_UP_CLUSTER2
			IGF1_NIH3T3_UP
			IGF_VS_PDGF_DN
			IGLESIAS_E2FMINUS_UP
			IL6_FIBRO_UP
			INFLAMMATORY_RESPONSE_PATHWAY
			INSULIN_ADIP_INSENS_DN
			INSULIN_ADIP_INSENS_UP
			INSULIN_ADIP_SENS_UP
			IRITANI_ADPROX_VASC
			JECHLINGER_EMT_UP
			LAIRPATHWAY
			LEE_TCELLS2_UP
			LEE_TCELLS3_UP
			LEI_MYB_REGULATED_GENES
			LE_MYELIN_UP
			LINDSTEDT_DEND_8H_VS_48H_UP
			LIN_WNT_UP
			LIZUKA_L0_GR_L1
			MAMMARY_DEV_UP
			MRNA_SPLICING
			MYC_TARGETS
			NAKAJIMA_MCS_UP
			NING_COPD_DN
			N_GLYCAN_BIOSYNTHESIS
			OLDONLY_FIBRO_UP
			OXSTRESS_BREASTCA_DN
			OXSTRESS_RPETWO_DN
			OXSTRESS_RPE_H2O2HNE_DN
			OXSTRESS_RPE_H2O2TBH_DN
			P53_SIGNALING
			PARP_KO_UP
			PASSERINI_EM
			PASSERINI_GROWTH
			PASSERINI_PROLIFERATION
			PENG_GLUTAMINE_DN
			PMLPATHWAY
			POMEROY_DESMOPLASIC_VS_CLASSIC_MD_UP
			PRMT5_KD_UP
			PROSTAGLANDIN_SYNTHESIS_REGULATION
			PROTEASOME_DEGRADATION
			RANPATHWAY
			REN_E2F1_TARGETS
			RIBOSOMAL_PROTEINS
			SARCOMAS_HISTIOCYTOMA_UP
			SARCOMAS_SYNOVIAL_DN
			SERUM_FIBROBLAST_CORE_DN
			SHEPARD_CELL_PROLIFERATION
			SLRPPATHWAY
			STRESS_ARSENIC_SPECIFIC_UP
			STRESS_TPA_SPECIFIC_UP
			TARTE_PC
			TGFBETA_C2_UP
			TSADAC_HYPOMETH_HYPERAC_OVCA_UP
			TSADAC_RKOSILENT_UP
			TSA_CD4_UP
			UV-4NQO_FIBRO_DN
			UVB_NHEK3_ALL
			UVB_NHEK3_C8
			UVB_NHEK4_6HRS_UP
			UVC_HIGH_D6_DN
			ZHAN_MMPC_EARLYVS
			ZHAN_TONSIL_PCBC
			ZUCCHI_EPITHELIAL_UP

## Sheet: Downregulated O-Y
Downregulated pathways
O-Y
Elements only in Mice	Elements only in Rat	Elements only in Rhesus	Elements only in Human	Common elements in Mice and Rats	Common elements in Mice and Rhesus	Common elements in Mice, Rats and Rhesus	Common elements in Rats and Rhesus	Common elements in Mice, Rhesus and Human	Common elements in Mice, Rat, Rhesus, Human	Common elements in Rat, Rhesus and Human	Common elements in Rhesus and Human	Common elements in Mice and Human	Common elements in Mice, Rat and Human	Common elements in Rat and Human
ADIPOGENESIS_HMSC_CLASS5_UP	ABBUD_LIF_GH3_DN	ALZHEIMERS_INCIPIENT_DN	AGEING_KIDNEY_DN	ADIP_HUMAN_DN	CERAMIDEPATHWAY		GPCRS_CLASS_A_RHODOPSIN_LIKE		ELECTRON_TRANSPORT_CHAIN	ETCPATHWAY	AGEING_KIDNEY_SPECIFIC_DN	HIPPOCAMPUS_DEVELOPMENT_POSTNATAL		CARBON_FIXATION
ADIPOGENESIS_HMSC_CLASS8_DN	AGEING_KIDNEY_SPECIFIC_UP	CELL_ADHESION	AHSPPATHWAY	MANALO_HYPOXIA_UP					MOOTHA_VOXPHOS	HUMAN_MITODB_6_2002	ALZHEIMERS_DISEASE_DN	WELCH_GATA1		CITRATE_CYCLE_TCA_CYCLE
AGED_MOUSE_MUSCLE_DN	ALKPATHWAY	CHESLER_D6MIT150_TRANSCRIPTION_FACTORS_GLOCUS	ALANINE_AND_ASPARTATE_METABOLISM	UVB_NHEK1_C6						MITOCHONDRIA	FLECHNER_KIDNEY_TRANSPLANT_REJECTION_DN			GLYCOLYSIS_AND_GLUCONEOGENESIS
AGUIRRE_PANCREAS_CHR17	BAF57_BT549_UP	GLYCOGEN_METABOLISM	ALCALAY_AML_NPMC_DN							OXIDATIVE_PHOSPHORYLATION	KREBPATHWAY			KREBS_TCA_CYCLE
AGUIRRE_PANCREAS_CHR7	BIOPEPTIDESPATHWAY	GPCRDB_CLASS_A_RHODOPSIN_LIKE	BAF57_BT549_DN							STRIATED_MUSCLE_CONTRACTION	PEPTIDE_GPCRS			PGC
AMINOACYL_TRNA_BIOSYNTHESIS	BOQUEST_CD31PLUS_VS_CD31MINUS_DN	HSC_EARLYPROGENITORS_ADULT	BECKER_TAMOXIFEN_RESISTANT_DN							TCA	PROPANOATE_METABOLISM			PYRUVATE_METABOLISM
APOPTOSIS_GENMAPP	BOQUEST_CD31PLUS_VS_CD31MINUS_UP	HSC_EARLYPROGENITORS_FETAL	BENZOATE_DEGRADATION_VIA_COA_LIGATION							UBIQUINONE_BIOSYNTHESIS				ROSS_CBF_LEUKEMIA
BRCA2_BRCA1_DN	BRENTANI_SIGNALING	HSC_EARLYPROGENITORS_SHARED	BETAOXIDATIONPATHWAY
CANTHARIDIN_DN	CACAMPATHWAY	HYPOPHYSECTOMY_RAT_UP	BLOOD_GROUP_GLYCOLIPID_BIOSYNTHESIS_LACTOSERIES
CELL_ADHESION_RECEPTOR_ACTIVITY	CITED1_KO_HET_UP	HYPOXIA_RCC_UP	BRCA_BRCA1_NEG
CHAUHAN_2ME2	CREBPATHWAY	IGF_VS_PDGF_UP	CALRES_RHESUS_DN
CMV_HCMV_TIMECOURSE_12HRS_DN	CROMER_HYPOPHARYNGEAL_MET_VS_NON_DN	MONOAMINE_GPCRS	CHEOK_HDMTX_DN
CMV_HCMV_TIMECOURSE_16HRS_UP	CTLA4PATHWAY	RIBOSOMAL_PROTEINS	FATTY_ACID_BIOSYNTHESIS_PATH_2
COCAINE_BRAIN_5D_UP	EGFR_SMRTEPATHWAY	SHIPP_DLBCL_CURED_UP	FATTY_ACID_DEGRADATION
COLLER_MYC_UP	FATTY_ACID_SYNTHESIS	SMITH_HCV_INDUCED_HCC_UP	GH_EXOGENOUS_ALL_UP
CORDERO_KRAS_KD_VS_CONTROL_UP	FERRANDO_MLL_T_ALL_UP	STEMCELL_NEURAL_UP	GLYCOGEN
CROONQUIST_IL6_STROMA_UP	GENOTOXINS_4HRS_DISCR	ST_PHOSPHOINOSITIDE_3_KINASE_PATHWAY	GOLDRATH_HP
CROONQUIST_RAS_STROMA_DN	GHPATHWAY	VLB_RES_XENOGRAFTS_UP	ICF_DN
DIAB_NEPH_UP	GILDEA_BLADDER_UP		IDX_TSA_UP_CLUSTER5
DNMT1_KO_DN	GLUCONEOGENESIS		IDX_TSA_UP_CLUSTER6
FMLPPATHWAY	GLYCOLYSIS		KUROKAWA_5FU_IFN_SENSITIVE_VS_RESISTANT_UP
GH_GHRHR_KO_6HRS_UP	GLYCOLYSISPATHWAY		LEE_E2F1_DN
HDACI_COLON_CURSUL_UP	GLYOXYLATE_AND_DICARBOXYLATE_METABOLISM		MALATEXPATHWAY
HDACI_COLON_SUL48HRS_UP	GSK3PATHWAY		MITOCHONDRIAL_FATTY_ACID_BETAOXIDATION
HDACI_COLON_TSA48HRS_UP	IFNALPHA_RESIST_DN		MMS_MOUSE_LYMPH_HIGH_24HRS_UP
HDACPATHWAY	IGLESIAS_E2FMINUS_UP		MUSCLE_MYOSIN
HOFMANN_MDS_CD34_LOW_AND_HIGH_RISK	INFLAMMATORY_RESPONSE_PATHWAY		NITROGEN_METABOLISM
IDX_TSA_UP_CLUSTER4	INFLAMPATHWAY		REDUCTIVE_CARBOXYLATE_CYCLE_CO2_FIXATION
IL1_CORNEA_DN	IONPATHWAY		ROME_INSULIN_2F_UP
INSULIN_ADIP_SENS_UP	KANG_TERT_DN		ROSS_FAB_M7
INTEGRINPATHWAY	LEPTINPATHWAY		ROS_MOUSE_AORTA_UP
INTEGRIN_MEDIATED_CELL_ADHESION_KEGG	MAPKKK_CASCADE		STREPTOMYCIN_BIOSYNTHESIS
IRS1_KO_ADIP_UP	NDKDYNAMINPATHWAY		TAKEDA_NUP8_HOXA9_16D_UP
LEE_CIP_DN	NF90_UP		UVC_LOW_C2_DN
MARCINIAK_CHOP_DIFF	NKTPATHWAY		VENTRICLES_UP
P38MAPKPATHWAY	NOS1PATHWAY		VERHAAK_AML_NPM1_MUT_VS_WT_DN
POMEROY_MD_TREATMENT_GOOD_VS_POOR_UP	PASSERINI_SIGNAL		XPB_TTD-CS_UP
REOVIRUS_HEK293_DN	PGC1APATHWAY
RNA_TRANSCRIPTION_REACTOME	PITX2PATHWAY
SA_PTEN_PATHWAY	POD1_KO_DN
SIG_BCR_SIGNALING_PATHWAY	POD1_KO_MOST_DN
SIG_CD40PATHWAYMAP	RADAEVA_IFNA_DN
ST_ADRENERGIC	ROSS_CBF
ST_B_CELL_ANTIGEN_RECEPTOR	SA_BONE_MORPHOGENETIC
ST_FAS_SIGNALING_PATHWAY	SA_MMP_CYTOKINE_CONNECTION
ST_MYOCYTE_AD_PATHWAY	SARCOMAS_LEIOMYOSARCOMA_UP
TGFBETA_C1_UP	SIG_IL4RECEPTOR_IN_B_LYPHOCYTES
UVB_NHEK3_C0	ST_INTERLEUKIN_4_PATHWAY
UVC_LOW_ALL_DN	TGFBETA_C2_UP
ZHAN_MM_CD138_PR_VS_REST	TSADAC_RKOSILENT_UP
	UVC_TTD_4HR_DN
	UVC_TTD_8HR_DN
	UVC_TTD_ALL_DN
	UVC_XPCS_8HR_DN
	UVC_XPCS_ALL_DN
	VEGF_HUVEC_30MIN_UP
	WANG_HOXA9_VS_MEIS1_UP
	ZHAN_MMPC_LATEVS
	ZHAN_TONSIL_BONEMARROW

## Sheet: Downregulated M-Y
Downregulated pathways
M-Y
Elements only in Mice	Elements only in Rat	Elements only in Rhesus	Elements only in Human	Common elements in Mice and Rats	Common elements in Mice and Rhesus	Common elements in Mice, Rats and Rhesus	Common elements in Rats and Rhesus	Common elements in Mice, Rhesus and Human	Common elements in Mice, Rat, Rhesus, Human	Common elements in Rat, Rhesus and Human	Common elements in Rhesus and Human	Common elements in Mice and Human	Common elements in Mice, Rat and Human	Common elements in Rat and Human
AGED_MOUSE_MUSCLE_DN	ABBUD_LIF_GH3_DN	ADIP_DIFF_CLUSTER4	BCRABL_HL60_CDNA_DN	MANALO_HYPOXIA_UP			CMV_HCMV_TIMECOURSE_20HRS_UP	AGUIRRE_PANCREAS_CHR7						CMV_HCMV_TIMECOURSE_14HRS_DN
BRCA2_BRCA1_DN	ALKPATHWAY	AGEING_KIDNEY_SPECIFIC_DN	CHANG_SERUM_RESPONSE_UP				GALE_FLT3ANDAPL_UP
CELL_ADHESION_RECEPTOR_ACTIVITY	BAF57_BT549_UP	AKTPATHWAY	DNA_REPLICATION_REACTOME				GHPATHWAY
CMV_HCMV_TIMECOURSE_12HRS_DN	BCRABL_HL60_AFFY_UP	ALZHEIMERS_DISEASE_DN	DSRNA_DN				POD1_KO_DN
CROONQUIST_IL6_STROMA_UP	BECKER_TAMOXIFEN_RESISTANT_DN	ALZHEIMERS_DISEASE_UP	FLECHNER_KIDNEY_TRANSPLANT_WELL_UP				UVC_TTD_4HR_DN
DIAB_NEPH_UP	BRENTANI_SIGNALING	ALZHEIMERS_INCIPIENT_DN	HCC_SURVIVAL_GOOD_VS_POOR_DN				UVC_TTD_ALL_DN
DNMT1_KO_DN	BYSTROM_IL5_DN	BASSO_REGULATORY_HUBS	HYPOPHYSECTOMY_RAT_UP				UVC_XPCS_4HR_DN
ELECTRON_TRANSPORT_CHAIN	CARM_ERPATHWAY	BRENTANI_REPAIR	NADLER_OBESITY_HYPERGLYCEMIA				UVC_XPCS_8HR_DN
HDACI_COLON_SUL16HRS_DN	CBLPATHWAY	BYSTRYKH_HSC_TRANS_GLOCUS	REELINPATHWAY				UVC_XPCS_ALL_DN
IDX_TSA_UP_CLUSTER4	CITED1_KO_HET_UP	CANCERDRUGS_PROBCELL_DN	RIBOSOMAL_PROTEINS
INSULIN_ADIP_SENS_UP	CMV_HCMV_TIMECOURSE_10HRS_DN	CERAMIDEPATHWAY	SARCOMAS_LEIOMYOSARCOMA_CALP_UP
INTEGRIN_MEDIATED_CELL_ADHESION_KEGG	CXCR4PATHWAY	CMV_HCMV_TIMECOURSE_18HRS_UP	TAKEDA_NUP8_HOXA9_10D_UP
LEE_CIP_DN	DAC_CGI_BLADDER_UP	E2F1_DNA_UP	TAKEDA_NUP8_HOXA9_16D_UP
LIAN_MYELOID_DIFF_TF	DNA_POLYMERASE	EIF4PATHWAY	TAKEDA_NUP8_HOXA9_8D_UP
REOVIRUS_HEK293_DN	EDG1PATHWAY	ET743_SARCOMA_48HRS_DN	VERHAAK_AML_NPM1_MUT_VS_WT_DN
ROSS_CBF	EGFR_SMRTEPATHWAY	ET743_SARCOMA_72HRS_DN
ROS_MOUSE_AORTA_UP	EIF2PATHWAY	ET743_SARCOMA_DN
SIG_BCR_SIGNALING_PATHWAY	ET743_RESIST_UP	FLECHNER_KIDNEY_TRANSPLANT_REJECTION_DN
ST_ADRENERGIC	FATTY_ACID_SYNTHESIS	GLYCOGEN
ST_B_CELL_ANTIGEN_RECEPTOR	GAMMA_UNIQUE_FIBRO_DN	GLYCOGEN_METABOLISM
ST_MYOCYTE_AD_PATHWAY	GLYCINE_SERINE_AND_THREONINE_METABOLISM	HDACI_COLON_TSA_DN
TGFBETA_C1_UP	HDACI_COLON_SUL2HRS_DN	HEARTFAILURE_ATRIA_DN
WELCH_GATA1	HDACI_COLON_SUL30MIN_DN	HEATSHOCK_OLD_UP
ZHAN_MMPC_PC	HDACI_COLON_TSA48HRS_DN	HSC_EARLYPROGENITORS_ADULT
	HOFMANN_MANTEL_LYMPHOMA_VS_LYMPH_NODES_DN	HSC_EARLYPROGENITORS_FETAL
	HOFMANN_MDS_CD34_HIGH_RISK	HSC_EARLYPROGENITORS_SHARED
	HOX_GENES	HSC_MATURE_FETAL
	INFLAMMATORY_RESPONSE_PATHWAY	HUMAN_MITODB_6_2002
	INFLAMPATHWAY	HYPOXIA_RCC_UP
	IONPATHWAY	IDX_TSA_UP_CLUSTER5
	LEPTINPATHWAY	IFNAPATHWAY
	MOUSE_TISSUE_TESTIS	IGF1MTORPATHWAY
	MYOSINPATHWAY	METHOTREXATE_PROBCELL_DN
	NF90_UP	MITOCHONDRIA
	NKTPATHWAY	MOREAUX_TACI_HI_IN_PPC_UP
	NOVA2_KO_SPLICING	MTORPATHWAY
	OLDONLY_FIBRO_DN	OLDWERNER_FIBRO_DN
	PASSERINI_IMMUNE	OLD_FIBRO_DN
	PITX2PATHWAY	OXIDATIVE_PHOSPHORYLATION
	PTENPATHWAY	PTDINSPATHWAY
	SA_BONE_MORPHOGENETIC	RASPATHWAY
	SA_MMP_CYTOKINE_CONNECTION	RCC_NL_UP
	SA_PTEN_PATHWAY	ROME_INSULIN_2F_UP
	SA_REG_CASCADE_OF_CYCLIN_EXPR	SMITH_HCV_INDUCED_HCC_UP
	SIG_IL4RECEPTOR_IN_B_LYPHOCYTES	STEMCELL_COMMON_UP
	SIG_PIP3_SIGNALING_IN_B_LYMPHOCYTES	STEMCELL_EMBRYONIC_UP
	TERCPATHWAY	STEMCELL_HEMATOPOIETIC_UP
	TGFBETA_C2_UP	STEMCELL_NEURAL_UP
	TGFBETA_LATE_UP	ST_PHOSPHOINOSITIDE_3_KINASE_PATHWAY
	TPA_RESIST_LATE_UP	UBIQUINONE_BIOSYNTHESIS
	TRKAPATHWAY	UVC_HIGH_ALL_DN
	UNDERHILL_PROLIFERATION	UVC_TTD-XPCS_COMMON_DN
	UVB_NHEK1_C6	VEGFPATHWAY
	UVB_NHEK1_DN	VENTRICLES_UP
	UVC_HIGH_D6_DN	VHL_NORMAL_UP
	UVC_TTD_8HR_DN	VHL_RCC_UP
	ZHAN_MM_CD138_CD2_VS_REST	VLB_RES_XENOGRAFTS_UP
		WERNER_FIBRO_DN
		XU_ATRA_DN

## Sheet: Downregulated O-M
Downregulated pathways
O-M
Elements only in Mice	Elements only in Rat	Elements only in Rhesus	Elements only in Human	Common elements in Mice and Rats	Common elements in Mice and Rhesus	Common elements in Mice, Rats and Rhesus	Common elements in Rats and Rhesus	Common elements in Mice, Rhesus and Human	Common elements in Mice, Rat, Rhesus, Human	Common elements in Rat, Rhesus and Human	Common elements in Rhesus and Human	Common elements in Mice and Human	Common elements in Mice, Rat and Human	Common elements in Rat and Human
ADIPOGENESIS_HMSC_CLASS8_DN	ADIP_DIFF_CLUSTER2	C21_STEROID_HORMONE_METABOLISM	ADIP_HUMAN_UP	ADIP_HUMAN_DN	IGF_VS_PDGF_UP	BIOSYNTHESIS_OF_STEROIDS			ELECTRON_TRANSPORT_CHAIN	ETCPATHWAY	GH_EXOGENOUS_ALL_UP	DIAB_NEPH_UP	HIPPOCAMPUS_DEVELOPMENT_POSTNATAL	AGED_RHESUS_DN
AGED_MOUSE_MUSCLE_DN	AGEING_KIDNEY_SPECIFIC_UP	CELL_ADHESION	ADIP_VS_FIBRO_UP	COLLER_MYC_UP	RIBOSOMAL_PROTEINS				MOOTHA_VOXPHOS	OXIDATIVE_PHOSPHORYLATION	KREBPATHWAY	IL1_CORNEA_DN		AGEING_KIDNEY_SPECIFIC_DN
AGUIRRE_PANCREAS_CHR7	ALKPATHWAY	FOLATE_BIOSYNTHESIS	AGEING_BRAIN_DN	CROONQUIST_IL6_STROMA_UP						STRIATED_MUSCLE_CONTRACTION				ALZHEIMERS_DISEASE_DN
AMINOACYL_TRNA_BIOSYNTHESIS	BCRPATHWAY	FXRPATHWAY	AGEING_KIDNEY_DN	CROONQUIST_RAS_STROMA_DN						TCA				CARBON_FIXATION
APOPTOSIS_GENMAPP	BIOPEPTIDESPATHWAY	G1PATHWAY	AHSPPATHWAY	FMLPPATHWAY						UBIQUINONE_BIOSYNTHESIS				CITRATE_CYCLE_TCA_CYCLE
CANTHARIDIN_DN	BLEO_MOUSE_LYMPH_LOW_24HRS_DN	GLUCOCORTICOID_MINERALOCORTICOID_METABOLISM	ALANINE_AND_ASPARTATE_METABOLISM											ELECTRON_TRANSPORTER_ACTIVITY
CHAUHAN_2ME2	BOQUEST_CD31PLUS_VS_CD31MINUS_DN	GPCRDB_CLASS_A_RHODOPSIN_LIKE	ALCALAY_AML_NPMC_DN											FLECHNER_KIDNEY_TRANSPLANT_REJECTION_DN
CHOLESTEROL_BIOSYNTHESIS	BOQUEST_CD31PLUS_VS_CD31MINUS_UP	GPCRS_CLASS_A_RHODOPSIN_LIKE	ANDROGEN_GENES											GH_HYPOPHYSECTOMY_RAT_DN
CMV_HCMV_TIMECOURSE_16HRS_UP	CACAMPATHWAY	HSIAO_LIVER_SPECIFIC_GENES	BENZOATE_DEGRADATION_VIA_COA_LIGATION											GLUCONEOGENESIS
COCAINE_BRAIN_5D_UP	CCR5PATHWAY	LDLPATHWAY	BETAOXIDATIONPATHWAY											GLYCOGEN_METABOLISM
CORDERO_KRAS_KD_VS_CONTROL_UP	CREBPATHWAY	MONOAMINE_GPCRS	BUTANOATE_METABOLISM											GLYCOLYSIS
CYTOKINEPATHWAY	CROMER_HYPOPHARYNGEAL_MET_VS_NON_DN	P35ALZHEIMERSPATHWAY	BYSTRYKH_HSC_TRANS_GLOCUS											GLYCOLYSIS_AND_GLUCONEOGENESIS
DNMT1_KO_DN	DORSEY_DOXYCYCLINE_UP	PEPTIDE_GPCRS	BYSTRYKH_SCP2_CIS_TRANSCRIPTS_GLOCUS											HUMAN_MITODB_6_2002
FRASOR_ER_UP	ET743_SARCOMA_UP	SA_FAS_SIGNALING	CALCIUM_REGULATION_IN_CARDIAC_CELLS											IDX_TSA_UP_CLUSTER5
GH_GHRHR_KO_6HRS_UP	FERRANDO_MLL_T_ALL_UP	SHIPP_DLBCL_CURED_UP	CALRES_RHESUS_DN											IDX_TSA_UP_CLUSTER6
HDACI_COLON_CURSUL_UP	FLECHNER_KIDNEY_TRANSPLANT_WELL_PBL_UP	VEGF_MMMEC_3HRS_UP	CYSTEINE_METABOLISM											KREBS_TCA_CYCLE
HDACI_COLON_SUL48HRS_UP	GCRPATHWAY	WNT_TARGETS	ELECTRON_TRANSPORT											MITOCHONDRIA
HDACI_COLON_TSA48HRS_UP	GH_EXOGENOUS_ANY_DN		FATTY_ACID_BIOSYNTHESIS_PATH_2											PGC
HDACI_COLON_TSABUT_UP	GH_EXOGENOUS_LATE_DN		FATTY_ACID_DEGRADATION											PROPANOATE_METABOLISM
HDACI_COLON_TSA_UP	GILDEA_BLADDER_UP		FATTY_ACID_METABOLISM											PYRUVATE_METABOLISM
HDACPATHWAY	GLYCOLYSISPATHWAY		FEEDERPATHWAY											REDUCTIVE_CARBOXYLATE_CYCLE_CO2_FIXATION
HOFMANN_MDS_CD34_LOW_AND_HIGH_RISK	GNATENKO_PLATELET		GAMMA_UNIQUE_FIBRO_UP											ROSS_CBF
IDX_TSA_UP_CLUSTER4	GNATENKO_PLATELET_UP		GLUTAMATE_METABOLISM											ROSS_CBF_LEUKEMIA
INFLAMPATHWAY	GPCRPATHWAY		GLYCOGEN											VENTRICLES_UP
INTEGRINPATHWAY	GSK3PATHWAY		GOLDRATH_HP
INTEGRIN_MEDIATED_CELL_ADHESION_KEGG	HYPOPHYSECTOMY_RAT_UP		HCC_SURVIVAL_GOOD_VS_POOR_UP
IRS1_KO_ADIP_UP	IGLESIAS_E2FMINUS_UP		HEMATOP_STEM_ALL_UP
LEE_CIP_DN	IL6_FIBRO_UP		HEME_BIOSYNTHESIS
MANALO_HYPOXIA_UP	IL6_SCAR_FIBRO_DN		HOGERKORP_ANTI_CD44_DN
MARCINIAK_CHOP_DIFF	INNEREAR_UP		HOGERKORP_CD44_DN
P38MAPKPATHWAY	KANG_TERT_DN		INSULIN_ADIP_SENS_DN
POMEROY_MD_TREATMENT_GOOD_VS_POOR_UP	LIZUKA_G2_GR_G3		KIM_TH_CELLS_DN
REOVIRUS_HEK293_DN	METASTASIS_ADENOCARC_UP		LEE_DENA_DN
RETT_UP	METHANE_METABOLISM		LEE_E2F1_DN
SIG_BCR_SIGNALING_PATHWAY	MKK6EE_UP		MALATEXPATHWAY
SIG_CD40PATHWAYMAP	MYOD_BRG1_UP		METHIONINEPATHWAY
ST_ADRENERGIC	MYOD_NIH3T3_UP		MITOCHONDRIAL_FATTY_ACID_BETAOXIDATION
ST_B_CELL_ANTIGEN_RECEPTOR	NDKDYNAMINPATHWAY		MMC_RES_XENOGRAFTS_UP
ST_DIFFERENTIATION_PATHWAY_IN_PC12_CELLS	NO1PATHWAY		NITROGEN_METABOLISM
ST_FAS_SIGNALING_PATHWAY	NOS1PATHWAY		NUCLEAR_RECEPTORS
ST_MYOCYTE_AD_PATHWAY	PENTOSE_PHOSPHATE_PATHWAY		OVARIAN_INFERTILITY_GENES
TGFBETA_C1_UP	PGC1APATHWAY		PANTOTHENATE_AND_COA_BIOSYNTHESIS
UVB_NHEK1_C6	PLATELET_EXPRESSED		PHOTOSYNTHESIS
UVB_NHEK3_C0	POMEROY_DESMOPLASIC_VS_CLASSIC_MD_UP		PORPHYRIN_AND_CHLOROPHYLL_METABOLISM
UVC_LOW_ALL_DN	POMEROY_MD_TREATMENT_GOOD_VS_POOR_DN		ROME_INSULIN_2F_UP
ZHAN_MM_CD138_PR_VS_REST	PROSTAGLANDIN_AND_LEUKOTRIENE_METABOLISM		ROSS_CBF_MYH
	RADAEVA_IFNA_DN		ROSS_FAB_M7
	SHIPP_FL_VS_DLBCL_DN		ROS_MOUSE_AORTA_UP
	SMITH_HTERT_DN		SANSOM_APC_4_DN
	SMOOTH_MUSCLE_CONTRACTION		STREPTOMYCIN_BIOSYNTHESIS
	TARTE_MATURE_PC		SYNTHESIS_AND_DEGRADATION_OF_KETONE_BODIES
	TARTE_PC		TGZ_ADIP_UP
	TSADAC_RKOSILENT_UP		TNFALPHA_ADIP_DN
	UVB_NHEK2_UP		TNFALPHA_TGZ_ADIP_DN
	VEGF_HUVEC_30MIN_UP		UVC_HIGH_D4_DN
	WANG_HOXA9_VS_MEIS1_UP		UV_UNIQUE_FIBRO_UP
	ZHAN_MMPC_LATEVS		VALINE_LEUCINE_AND_ISOLEUCINE_DEGRADATION
	ZHAN_TONSIL_BONEMARROW		ZMPSTE24_KO_DN
